# Supplementary material for: HELLS is required for maintaining proper DNA modification at human satellite repeats
Source: Genome Biol. 2025 Jul 17;26:211. doi: 10.1186/s13059-025-03681-9 (PMC12273238; doi:10.1186/s13059-025-03681-9)
Supplement: Supplementary file 2 — Additional file 2. Table S1A: Mean feature methylation. Table S1B: CenSat CpG methylation. Table S2A: RNA Repeats. Table S2B: RNA genes. Table S3A: gRNAs. Table S3B: Sanger sequencing and genotyping. Table S3C: PCR primers. [file 13059_2025_3681_MOESM2_ESM.xlsx]

## Sheet: Table S1A Mean feature methyl
Feature	WT	HELL_ KO	DNMT3B_KO	DNMT3AB_KO	WT_ARRESTED	HELL_ KO_ARRESTED	WT_ENDODERM	HELL_ KO_ENDODERM
Mean_1KbTiles	0.857569	0.707052	0.858126	0.802558	0.933983	0.824278	0.848384	0.697644
Mean_Enhancers	0.263151	0.239192	0.0960115	0.0450327	0.330901	0.307454	0.286085	0.271924
Mean_Genes	0.748547	0.663668	0.67416	0.67416	0.81517	0.773755	0.755475	0.674719
Mean_Repeats	0.86483	0.727729	0.868269	0.810703	0.942461	0.851626	0.857094	0.725108
Mean_CenSat	0.792048	0.37129	0.707998	0.679516	0.866152	0.434893	0.750665	0.304233
Median_1KbTiles	0.887346	0.751429	0.9154	0.878	0.968	0.890467	0.882645	0.75
Median_Enhancers	0.148109	0.13625	0.0117454	0	0.211	0.18538	0.179487	0.174765
Median_Genes	0.81447	0.7168	0.815259	0.738012	0.887368	0.840864	0.822656	0.72631
Median_Repeats	0.87945	0.7515	0.90937	0.864364	0.964816	0.884363	0.884821	0.75
Median_CenSat	0.801563	0.312821	0.710032	0.684862	0.881266	0.361844	0.758671	0.229733

## Sheet: Table S1B CenSat CpG methyl
chr	start	end	CenSat	3AB	3B	HELLS_ARRESTED	HELLS	WT_ARRESTED	WT
chr1	116796047	121405145	ct	0.707224	0.778933	0.783918	0.668946	0.8467	0.772131
chr1	121405145	121406286	censat	#N/A	#N/A	0.133333	0.00904286	0.0592344	0.0382
chr1	121406286	121619169	ct	0.757112	0.824055	0.805769	0.67989	0.846903	0.795534
chr1	121619169	121625213	hor	0.9295	0.92225	0.758965	0.672541	0.955022	0.928952
chr1	121625213	121667941	hor	0.935791	0.933037	0.752949	0.656631	0.961205	0.91378
chr1	121667941	121788213	hor	0.931368	0.924066	0.74062	0.621354	0.955306	0.901608
chr1	121788213	121790362	ct	0.782667	0.837727	0.578333	0.533636	0.841154	0.899375
chr1	121790362	121796048	hor	0.891667	0.898429	0.800188	0.65858	0.944921	0.869
chr1	121796048	126300487	act	0.838044	0.86682	0.84008	0.752707	0.930988	0.872832
chr1	126300487	126590802	hor	0.757435	0.79079	0.449424	0.422339	0.904117	0.836399
chr1	126590802	126611405	hor	0.71035	0.704113	0.380998	0.369295	0.886688	0.816091
chr1	126611405	126633161	hor	0.770096	0.748905	0.34612	0.316906	0.918295	0.86057
chr1	126633161	126701150	hor	0.751673	0.743194	0.390511	0.37194	0.898609	0.833473
chr1	126701150	126755779	dhor	0.684762	0.688435	0.255715	0.211289	0.885021	0.804542
chr1	126755779	126786879	dhor	0.674755	0.717635	0.333291	0.277311	0.888867	0.802785
chr1	126786879	126802930	dhor	0.641145	0.649365	0.277638	0.226611	0.849503	0.765275
chr1	126802930	126824128	dhor	0.657881	0.721248	0.255434	0.214538	0.880909	0.780389
chr1	126824128	126828704	censat	0.840261	0.880364	0.342782	0.329454	0.93438	0.905224
chr1	126828704	126838321	hsat2	0.862215	0.850827	0.248602	0.23208	0.923241	0.884725
chr1	126838321	126840458	ct	0.3494	0.32105	0.1902	0.170414	0.7235	0.748
chr1	126840458	126846306	hsat2	0.868321	0.830024	0.271087	0.247795	0.94036	0.892773
chr1	126846306	126848989	censat	#N/A	#N/A	0.667	0.725	0.9	#N/A
chr1	126848989	126877724	ct	0.653084	0.645484	0.283644	0.22542	0.859318	0.775961
chr1	126877724	126880325	censat	0.69325	0.619	0.408714	0.313003	0.938477	0.791714
chr1	126880325	126907665	ct	0.570454	0.664531	0.312503	0.253078	0.875951	0.787152
chr1	126907665	127500101	hsat2	0.889481	0.886892	0.24966	0.248342	0.939094	0.906774
chr1	127500101	127715077	hsat3	0.705889	0.730139	0.32536	0.300177	0.894712	0.827951
chr1	127715077	127754463	ct	0.689211	0.717829	0.296095	0.27611	0.876867	0.796941
chr1	127754463	127758832	censat	0.567217	0.695289	0.329231	0.327187	0.841378	0.795795
chr1	127758832	127760085	censat	0.556667	0.452129	0.31775	0.308278	0.745222	0.741833
chr1	127760085	127766517	ct	0.507327	0.658398	0.282306	0.285747	0.812565	0.74447
chr1	127766517	127772418	censat	0.75481	0.798125	0.367295	0.306991	0.907922	0.852339
chr1	127772418	127775625	gsat	0.777667	0.887333	0.417357	0.365904	0.914859	0.9
chr1	127775625	127800809	ct	0.61015	0.67672	0.285465	0.250848	0.857755	0.797731
chr1	127800809	127804664	censat	0.55825	0.742176	0.2558	0.285568	0.91725	0.867
chr1	127804664	127807588	ct	0.745958	0.773559	0.216203	0.249576	0.903457	0.860895
chr1	127807588	127809727	censat	1	0.879	0.350222	0.387012	0.966227	0.884143
chr1	127809727	127862755	ct	0.55225	0.581687	0.247463	0.243627	0.793347	0.72428
chr1	127862755	127864134	censat	0.645667	0.697286	0.377857	0.344367	0.824714	0.685571
chr1	127864134	127881255	ct	0.569342	0.581771	0.311171	0.250666	0.818085	0.724737
chr1	127881255	127883385	censat	0.57375	0.715476	0.3848	0.398048	0.811208	0.79355
chr1	127883385	127895876	ct	0.525041	0.606482	0.342105	0.301854	0.840299	0.741315
chr1	127895876	127897129	censat	0.629778	0.538667	0.307083	0.273	0.788167	0.7415
chr1	127897129	127898505	censat	0.623875	0.643875	0.219188	0.284938	0.76575	0.743125
chr1	127898505	128009850	ct	0.622531	0.654669	0.295047	0.262311	0.829774	0.777344
chr1	128009850	128098615	hsat3	0.659072	0.686634	0.353567	0.314484	0.887409	0.828829
chr1	128098615	128594818	bsat	0.760303	0.76716	0.391967	0.358659	0.915173	0.864762
chr1	128594818	128734874	hsat3	0.688545	0.75673	0.306216	0.274464	0.882178	0.815218
chr1	128734874	128783775	hsat2	0.865883	0.867876	0.252391	0.242527	0.930631	0.898149
chr1	128783775	128800795	ct	0.647121	0.653396	0.220584	0.200569	0.858236	0.785472
chr1	128800795	128803475	censat	0.7242	0.3759	0.274814	0.407787	0.962255	0.911649
chr1	128803475	128837036	ct	0.59185	0.610751	0.268181	0.258814	0.849104	0.77359
chr1	128837036	128837233	censat	1	#N/A	0.286	0.27275	0.985714	0.692
chr1	128837233	128876917	ct	0.575421	0.602583	0.254583	0.223724	0.841046	0.76273
chr1	128876917	128901447	hsat2	0.817942	0.819658	0.235645	0.240239	0.935241	0.889849
chr1	128901447	128920455	ct	0.642321	0.612642	0.330035	0.292789	0.881	0.786901
chr1	128920455	128923144	censat	0.481571	0.299317	0.269726	0.30234	0.958697	0.85875
chr1	128923144	128947979	ct	0.626621	0.597444	0.296559	0.254327	0.880512	0.802766
chr1	128947979	128950883	censat	1	#N/A	0.476633	0.557273	0.9805	0.968429
chr1	128950883	128984411	ct	0.606475	0.622613	0.2617	0.246838	0.868218	0.780585
chr1	128984411	128987091	censat	0.277575	0.584273	0.358646	0.366478	0.90025	0.908475
chr1	128987091	129004109	ct	0.630334	0.647296	0.227697	0.198318	0.846863	0.768817
chr1	129004109	142242033	hsat2	0.890486	0.891147	0.260343	0.258534	0.942743	0.911218
chr1	142242033	142280930	ct	0.615414	0.611191	0.412086	0.335859	0.839319	0.737409
chr1	142280930	142286351	censat	#N/A	#N/A	1	0.529625	0.9606	0.982636
chr1	142286351	142307777	ct	0.576407	0.593582	0.337018	0.240096	0.861523	0.755532
chr1	142307777	142310837	censat	#N/A	#N/A	0.30025	0.0943167	0.291714	#N/A
chr1	142310837	142569057	ct	0.649486	0.68514	0.690022	0.565059	0.872874	0.786277
chr1	142569057	142570746	censat	#N/A	#N/A	0.0778667	0.105658	#N/A	#N/A
chr1	142570746	142610609	ct	0.606503	0.663479	0.438727	0.402825	0.865081	0.75289
chr1	142610609	142613454	hsat2	0.818	0.89175	0.220911	0.221089	0.871935	0.697882
chr1	142613454	143148263	ct	0.576635	0.635468	0.65513	0.546065	0.740926	0.670727
chr1	143148263	143150141	censat	#N/A	#N/A	#N/A	0	#N/A	#N/A
chr1	143150141	143423529	ct	0.696628	0.709172	0.702779	0.58475	0.885635	0.798851
chr1	143423529	143424993	censat	0.025	0.115036	0.0423939	0.02762	0.0683849	0.136429
chr1	143424993	143742419	ct	0.602183	0.672473	0.682462	0.572176	0.772306	0.698341
chr1	143742419	143743494	censat	#N/A	#N/A	0.019125	0	0.0396214	0.0611
chr1	143743494	144007117	ct	0.708473	0.699438	0.718763	0.585808	0.877456	0.79052
chr1	144007117	144008994	censat	#N/A	#N/A	#N/A	#N/A	0	#N/A
chr1	144008994	147241659	ct	0.651908	0.726969	0.744889	0.626727	0.795732	0.7191
chr10	34633793	38527422	ct	0.751837	0.857808	0.704029	0.630174	0.90898	0.843092
chr10	38527422	38641012	hsat3	0.759189	0.767074	0.292101	0.250185	0.924789	0.869488
chr10	38641012	38654452	hsat2	0.853927	0.845604	0.283761	0.259316	0.921498	0.883844
chr10	38654452	38658855	ct	0.549993	0.539071	0.19335	0.165231	0.881917	0.708923
chr10	38658855	38659959	censat	#N/A	#N/A	0.756938	0.62	#N/A	0.972333
chr10	38659959	38797521	ct	0.606525	0.677486	0.329727	0.296286	0.86925	0.799683
chr10	38797521	38806963	censat	0.694286	0.4966	0.531242	0.422825	0.893222	0.810063
chr10	38806963	38843946	ct	0.572717	0.718757	0.299437	0.272908	0.846002	0.788057
chr10	38843946	38989004	hsat3	0.839121	0.829269	0.307882	0.263845	0.939013	0.885112
chr10	38989004	39010294	ct	0.606572	0.699342	0.274744	0.24734	0.8223	0.757913
chr10	39010294	39011571	censat	0.9	#N/A	0.36835	0.629444	1	0.95
chr10	39011571	39037052	ct	0.694461	0.755275	0.249751	0.237367	0.858253	0.775815
chr10	39037052	39038528	censat	0.1835	0.5474	0.280111	0.290143	0.7456	0.846571
chr10	39038528	39068402	ct	0.669446	0.769934	0.289572	0.276861	0.879593	0.77694
chr10	39068402	39617055	mon	0.732457	0.840517	0.38157	0.354443	0.88507	0.804809
chr10	39617055	39624973	dhor	0.906093	0.943592	0.656899	0.580873	0.95604	0.9055
chr10	39624973	39633793	dhor	0.904758	0.922403	0.642655	0.569132	0.935615	0.893836
chr10	39633793	41664589	act	0.880576	0.915845	0.794665	0.701421	0.931673	0.891674
chr10	41664589	41779242	hor	0.872093	0.815433	0.682963	0.597196	0.940053	0.88495
chr10	41779242	41881070	hor	0.869362	0.745437	0.606464	0.539781	0.934855	0.879893
chr10	41881070	41926237	hor	0.833245	0.870164	0.463205	0.45061	0.924277	0.853449
chr10	41926237	41933458	dhor	0.700451	0.778136	0.458137	0.428865	0.853907	0.780453
chr10	41933458	41935290	ct	0.638286	0.4852	0.273167	0.251878	0.827625	0.607286
chr10	41935290	42049585	mon	0.652123	0.735566	0.328962	0.3007	0.875468	0.780911
chr10	42049585	42061843	dhor	0.720398	0.749011	0.367642	0.322498	0.881971	0.808572
chr10	42061843	42062303	ct	0.5	0.875	0.281	0.29175	1	0.917
chr10	42062303	42076392	hsat2	0.877219	0.870399	0.267643	0.248045	0.922212	0.883297
chr10	42076392	42377074	hsat3	0.798637	0.8052	0.341044	0.326572	0.905058	0.840895
chr10	42377074	42525470	hsat3	0.795085	0.778714	0.295422	0.290615	0.906219	0.850618
chr10	42525470	42547087	bsat	0.829544	0.756416	0.403326	0.348514	0.916242	0.858505
chr10	42547087	42982864	hsat2	0.892536	0.889622	0.248479	0.233789	0.934365	0.897876
chr10	42982864	42987255	ct	0.46576	0.535164	0.217838	0.1733	0.7155	0.6035
chr10	42987255	42990929	censat	0.472429	0.742667	0.45233	0.391172	0.952086	0.870588
chr10	42990929	43025928	ct	0.626695	0.653177	0.308481	0.270425	0.844647	0.770272
chr10	43025928	43028494	censat	0.59525	0.653167	0.295	0.294136	0.903893	0.901886
chr10	43028494	43042055	ct	0.589842	0.624231	0.261348	0.19782	0.847267	0.708492
chr10	43042055	43048390	hsat2	0.888673	0.851362	0.280431	0.234793	0.942976	0.888903
chr10	43048390	43053137	ct	0.447	0.546532	0.219106	0.176365	0.831227	0.756333
chr10	43053137	43055549	censat	#N/A	#N/A	#N/A	0.571	#N/A	#N/A
chr10	43055549	43103506	ct	0.655637	0.647	0.357525	0.285751	0.859425	0.792062
chr10	43103506	43106378	censat	0.455	0.432	0.364	0.350667	0.9615	0.759667
chr10	43106378	43172682	ct	0.6595	0.672871	0.417246	0.323888	0.879712	0.797269
chr10	43172682	43199266	hsat3	0.782053	0.719529	0.423528	0.322374	0.945816	0.859911
chr10	43199266	43200504	dhor	0.822417	0.742722	0.450095	0.38284	0.9201	0.88205
chr10	43200504	43442772	ct	0.73876	0.667126	0.566995	0.421809	0.877359	0.7821
chr10	43443011	46664589	ct	0.740657	0.811754	0.793089	0.666404	0.872069	0.802636
chr11	46061947	48819609	ct	0.725929	0.818799	0.824316	0.713112	0.87595	0.805996
chr11	48819609	49118925	mon	0.804815	0.878108	0.592523	0.43511	0.904724	0.826794
chr11	49118925	50290423	ct	0.727844	0.883665	0.622155	0.454798	0.903957	0.817673
chr11	50290423	50295963	mon	0.609288	0.874522	0.407122	0.322274	0.918368	0.76245
chr11	50295963	50477709	ct	0.676532	0.880522	0.381358	0.325235	0.898184	0.816711
chr11	50480166	50537299	ct	0.580843	0.831431	0.340841	0.269266	0.870247	0.75704
chr11	50537299	51019951	mon	0.658036	0.867813	0.382375	0.332295	0.856317	0.762138
chr11	51019951	51021486	dhor	0.689667	0.893364	0.378645	0.3203	0.764727	0.730364
chr11	51021486	51023358	dhor	0.718111	0.919923	0.3928	0.332882	0.891231	0.829533
chr11	51023358	51035789	hor	0.769602	0.855013	0.484391	0.465745	0.872885	0.809727
chr11	51035789	51061948	act	0.737225	0.871815	0.512499	0.477212	0.884555	0.796805
chr11	51061948	54413484	act	0.789651	0.862176	0.586245	0.532474	0.901895	0.837794
chr11	54413484	54443345	hor	0.772369	0.847893	0.437636	0.434787	0.874663	0.812366
chr11	54443345	54450838	dhor	0.752068	0.856515	0.51034	0.499223	0.837094	0.775393
chr11	54450838	54476419	hor	0.775482	0.872731	0.401915	0.403931	0.891327	0.823985
chr11	54476419	54481671	dhor	0.698393	0.868788	0.359408	0.385627	0.892186	0.773022
chr11	54481671	54487965	dhor	0.622674	0.882865	0.349598	0.350614	0.823829	0.757478
chr11	54487965	54681429	ct	0.54157	0.785076	0.303589	0.273588	0.818158	0.710508
chr11	54681429	55197726	mon	0.62092	0.857571	0.308346	0.307867	0.848893	0.767216
chr11	55197726	55212211	ct	0.672226	0.886367	0.376402	0.323545	0.847363	0.767433
chr11	55212211	55216869	censat	0.81289	0.93107	0.444348	0.45373	0.947443	0.882886
chr11	55216869	59413484	ct	0.760086	0.833092	0.761696	0.651701	0.88676	0.815032
chr12	29620498	30997656	ct	0.771054	0.842631	0.827552	0.705093	0.896925	0.823824
chr12	30997656	31000798	censat	0.568565	0.698255	0.761941	0.692614	0.86885	0.734478
chr12	31000798	34085570	ct	0.785949	0.856479	0.847334	0.740956	0.902591	0.835945
chr12	34085570	34085868	censat	0.974333	#N/A	0.444355	0.4	0.974	0.901
chr12	34085868	34087287	ct	0.7099	0.958	0.510667	0.383378	0.949742	0.825259
chr12	34087287	34087435	censat	0.777667	#N/A	0.520667	0.436	0.961333	0.9272
chr12	34087435	34088798	ct	0.845571	0.962923	0.346714	0.377363	0.941226	0.860812
chr12	34088798	34089596	gsat	#N/A	#N/A	0.706927	0.327033	0.9505	0.9618
chr12	34089596	34156787	ct	0.6665	0.8821	0.419122	0.349741	0.90308	0.838549
chr12	34156787	34163766	mon	0.73568	0.89448	0.455632	0.33545	0.944973	0.827083
chr12	34163766	34284892	gsat	0.667278	0.793519	0.361728	0.309632	0.902827	0.812984
chr12	34284892	34473230	mon	0.657572	0.866493	0.314272	0.28778	0.855863	0.766458
chr12	34473230	34485622	gsat	0.676406	0.80975	0.332873	0.28939	0.877224	0.789634
chr12	34485622	34555160	mon	0.650663	0.845022	0.377953	0.334777	0.836894	0.746024
chr12	34555160	34556862	dhor	0.664571	0.9272	0.547383	0.4565	0.819667	0.75925
chr12	34556862	34579235	dhor	0.821125	0.913541	0.474587	0.43659	0.885161	0.803745
chr12	34579235	34589265	dhor	0.783423	0.881012	0.427571	0.418479	0.884457	0.797814
chr12	34589265	34593492	dhor	0.839652	0.887321	0.54056	0.526389	0.896039	0.832191
chr12	34593492	34620838	hor	0.829774	0.8802	0.582454	0.525562	0.868985	0.796777
chr12	34620838	37202490	act	0.896143	0.914939	0.678109	0.63769	0.910902	0.865192
chr12	37202490	37221403	dhor	0.845714	0.891512	0.565333	0.524726	0.881812	0.83659
chr12	37221403	37229728	dhor	0.891851	0.918394	0.53983	0.463838	0.903347	0.838897
chr12	37229728	37369877	dhor	0.868913	0.928768	0.515621	0.481677	0.903072	0.840463
chr12	37369877	37376020	censat	0.843316	0.942467	0.557031	0.589007	0.951579	0.900758
chr12	37376020	37474257	ct	0.752662	0.907572	0.418385	0.368586	0.866396	0.793901
chr12	37474257	37484266	mon	0.873667	0.9129	0.561208	0.533885	0.917155	0.864967
chr12	37484266	37487829	censat	0.757444	0.912708	0.458583	0.406659	0.915719	0.850375
chr12	37487829	37488563	ct	0.917	0.638333	0.3874	0.328657	0.915667	0.84175
chr12	37488563	37492437	mon	0.7907	0.892182	0.441491	0.508909	0.890917	0.739545
chr12	37492437	37492727	ct	0.95	0.9285	0.515	0.5	0.895	0.69325
chr12	37492727	37500838	censat	0.928345	0.936034	0.597069	0.555465	0.956041	0.916814
chr12	37500838	37548352	ct	0.831483	0.923671	0.526735	0.457229	0.917118	0.8315
chr12	37548352	37997178	mon	0.75603	0.894599	0.42048	0.387905	0.866608	0.790355
chr12	37997178	38101271	ct	0.735861	0.883281	0.536486	0.415322	0.897264	0.827444
chr12	38101271	38110606	gsat	0.842857	0.898933	0.687322	0.560014	0.959204	0.908893
chr12	38110606	38113553	censat	0.92256	0.972154	0.658558	0.565166	0.958055	0.91954
chr12	38113553	38541490	ct	0.772309	0.876085	0.693131	0.585931	0.91271	0.842397
chr12	38541490	38541929	mon	0.969	1	0.8045	0.7425	0.936333	0.9335
chr12	38541929	42202490	ct	0.835967	0.88251	0.827638	0.722285	0.918432	0.854535
chr13	2540	65257	hsat3	0.812842	0.772236	0.304173	0.312821	0.904821	0.863845
chr13	65257	4973153	hsat1A	0.403371	0.340379	0.230389	0.235766	0.546596	0.506028
chr13	4973153	5000116	bsat	0.66929	0.707538	0.406605	0.360983	0.914007	0.845741
chr13	5000116	5152650	hsat3	0.623959	0.580026	0.338133	0.280112	0.88492	0.783803
chr13	5152650	5264112	ct	0.584651	0.576246	0.270967	0.234859	0.831158	0.742922
chr13	5264112	5265488	censat	0.55725	0.6188	0.300714	0.4015	0.813667	0.722833
chr13	5265488	5266737	censat	0.475429	0.542625	0.336714	0.241778	0.931	0.7515
chr13	5266737	5270328	ct	0.546778	0.59915	0.356522	0.276323	0.821154	0.732137
chr13	5270328	5271696	censat	0.510167	0.3	0.412833	0.149783	0.829667	0.8254
chr13	5271696	5325025	ct	0.541516	0.538443	0.286573	0.233993	0.812955	0.726257
chr13	5325025	5327159	censat	0.7655	0.803222	0.236223	0.193796	0.93	0.844792
chr13	5327159	5330083	ct	0.715819	0.734469	0.247173	0.22873	0.855425	0.797921
chr13	5330083	5333927	censat	0.712423	0.721083	0.322235	0.265841	0.870257	0.756111
chr13	5333927	5338346	ct	0.549184	0.548526	0.237903	0.21357	0.806	0.676548
chr13	5338346	5358151	censat	0.748271	0.76977	0.345207	0.255021	0.901417	0.815933
chr13	5358151	5369400	ct	0.650849	0.555045	0.336462	0.237497	0.841781	0.735138
chr13	5369400	5424523	censat	0.56226	0.588417	0.303247	0.210258	0.871307	0.750064
chr13	5424523	5448211	ct	0.642547	0.647091	0.451706	0.272644	0.860056	0.734249
chr13	5448211	5450627	gsat	#N/A	0.674269	0.165041	0.261614	0.894783	0.745355
chr13	5450627	5455783	ct	0.6137	0.603817	0.473962	0.16226	0.830385	0.763676
chr13	5455783	5467957	bsat	0.636542	0.604243	0.479436	0.219688	0.875082	0.720952
chr13	5467957	5638362	ct	0.650538	0.6521	0.635467	0.562148	0.773445	0.700857
chr13	5638362	5650823	bsat	0.719184	0.804544	0.598786	0.45096	0.900726	0.807568
chr13	5650823	5770548	ct	0.681893	0.730324	0.658824	0.546514	0.841862	0.764799
chr13	5770548	9348041	rDNA	0.225936	0.561886	0.36994	0.347413	0.461249	0.44919
chr13	9348041	9356166	censat	0.126	0.486143	0.2552	0.277674	0.79485	0.619627
chr13	9356166	9389035	ct	0.479268	0.578741	0.427147	0.261996	0.803917	0.699481
chr13	9389035	9398072	censat	0.447769	0.605759	0.455491	0.264781	0.788815	0.699121
chr13	9398072	9405275	gsat	0.54875	0.754773	0.363783	0.283578	0.913886	0.872592
chr13	9405275	9429676	ct	0.467214	0.608694	0.325969	0.250291	0.851311	0.732367
chr13	9429676	9433528	censat	#N/A	0.66845	0.3115	#N/A	0.952	0.545
chr13	9433528	9436457	ct	#N/A	0.711912	0.273	0.179167	0.818	0.455
chr13	9436457	9438504	censat	#N/A	0.764412	0.304	0.1008	0.8	#N/A
chr13	9438504	9594120	ct	0.547972	0.607992	0.325477	0.226632	0.84991	0.746788
chr13	9594120	9627520	hsat3	0.38	0.561166	0.308355	0.247426	0.839986	0.742617
chr13	9627520	9796372	bsat	0.671641	0.764153	0.386382	0.318132	0.911623	0.844849
chr13	9796372	9802883	hsat1A	0.9645	0.8033	0.296143	0.360191	0.826125	0.8106
chr13	9802883	9891532	hsat3	0.563343	0.712023	0.28021	0.24181	0.845527	0.733107
chr13	9891532	9940993	ct	0.575446	0.609851	0.270068	0.248218	0.849611	0.792367
chr13	9940993	9956401	bsat	0.859875	0.809899	0.514184	0.409596	0.905488	0.840385
chr13	9956401	9967744	hsat3	0.191	0.55125	0.354593	0.382888	0.934562	0.784857
chr13	9967744	10154534	ct	0.61956	0.694635	0.303082	0.270672	0.85053	0.779566
chr13	10154534	10157059	censat	0.8	0.804778	#N/A	0.194	0.9818	0.857667
chr13	10157059	10165986	ct	0.310225	0.591926	0.226048	0.208837	0.867265	0.768091
chr13	10165986	10219675	hsat1B	0.25695	0.763327	0.290621	0.218586	0.707323	0.446338
chr13	10219675	10407295	hsat3	0.727993	0.783017	0.292343	0.289912	0.850125	0.778852
chr13	10407295	10425695	ct	0.672992	0.755593	0.313243	0.282276	0.881063	0.819467
chr13	10425695	10428614	censat	0.785667	0.756484	0.285939	0.238392	0.853458	0.773053
chr13	10428614	10451876	ct	0.623525	0.699211	0.306428	0.255571	0.857783	0.767268
chr13	10451876	10455552	gsat	0.927545	0.835559	0.40927	0.329075	0.948135	0.870613
chr13	10455552	10456388	ct	0.869	0.8512	0.386852	0.354292	0.960111	0.87535
chr13	10456388	10469104	censat	0.776408	0.782328	0.353732	0.297529	0.88075	0.832811
chr13	10469104	10479035	ct	0.600279	0.612455	0.309598	0.269816	0.824093	0.749706
chr13	10479035	10480398	censat	0.5	0.702375	0.378333	0.373778	0.785	0.740222
chr13	10480398	10497523	ct	0.479349	0.586412	0.276033	0.239184	0.806297	0.706736
chr13	10497523	10499652	censat	0.768521	0.640132	0.308853	0.348512	0.803286	0.73895
chr13	10499652	10512131	ct	0.564729	0.682413	0.339766	0.311367	0.8307	0.769982
chr13	10512131	10513010	censat	0.732	0.623	0.2864	0.2436	0.809	0.795
chr13	10513010	10513356	ct	0.909	0.4965	0.1775	0.1975	0.6955	0.7325
chr13	10513356	10627789	censat	0.577451	0.668172	0.30688	0.251718	0.830658	0.757883
chr13	10627789	10733822	hsat3	0.666808	0.686441	0.361844	0.298669	0.892657	0.808256
chr13	10733822	10738003	bsat	0.884545	0.7673	0.403746	0.411308	0.916342	0.843056
chr13	10738003	10750200	hsat1A	0.650917	0.689864	0.374391	0.396431	0.8404	0.734917
chr13	10750200	10769666	hsat1B	0.733863	0.786711	0.35772	0.395312	0.848882	0.790206
chr13	10769666	10961021	ct	0.64799	0.703708	0.32478	0.29528	0.873165	0.796353
chr13	10961021	10970443	hsat3	0.658621	0.708393	0.270569	0.259594	0.910164	0.837145
chr13	10970443	10987609	ct	0.605726	0.626581	0.30046	0.264141	0.847297	0.743934
chr13	10987609	10989461	censat	#N/A	#N/A	0.385	0.4	0.979778	0.956556
chr13	10989461	11021233	ct	0.564697	0.602741	0.280485	0.245145	0.840698	0.765951
chr13	11021233	11023216	censat	0.478467	0.577514	0.372329	0.338559	0.951625	0.928054
chr13	11023216	11048571	ct	0.583066	0.611285	0.256564	0.237113	0.833866	0.724888
chr13	11048571	11049299	censat	#N/A	#N/A	0.7	#N/A	1	#N/A
chr13	11049299	11070649	ct	0.565736	0.601993	0.290742	0.240571	0.818275	0.737624
chr13	11070649	11143577	hsat3	0.767863	0.787624	0.311174	0.270607	0.932733	0.875562
chr13	11143577	11155531	mon	0.560471	0.649945	0.266066	0.232236	0.816074	0.756024
chr13	11155531	11191439	hor	0.53948	0.566192	0.231328	0.199767	0.821597	0.721346
chr13	11191439	11334389	mon	0.571042	0.616824	0.253843	0.219713	0.820839	0.74661
chr13	11334389	11370461	hsat3	0.660333	0.645555	0.376799	0.335756	0.902525	0.817726
chr13	11370461	11417952	mon	0.589598	0.615387	0.278755	0.266824	0.814761	0.754458
chr13	11417952	11430303	hsat3	0.674364	0.618471	0.380607	0.279938	0.905681	0.838467
chr13	11430303	11490233	mon	0.69067	0.678199	0.286269	0.235211	0.862951	0.784849
chr13	11490233	11615705	ct	0.55859	0.618401	0.284223	0.24743	0.84241	0.763892
chr13	11615705	11617863	bsat	0.788	0.764145	0.328952	0.314671	0.922865	0.888391
chr13	11617863	11621148	censat	0.919	0.765	0.380444	0.325376	0.954063	0.896676
chr13	11621148	11700049	ct	0.586078	0.590545	0.289854	0.262195	0.845683	0.76923
chr13	11700049	11701523	censat	0.8	0.886188	0.388045	0.329407	0.9106	0.881952
chr13	11701523	11709200	bsat	0.807591	0.84031	0.320508	0.301723	0.917828	0.92211
chr13	11709200	11737545	ct	0.466132	0.709628	0.369256	0.322995	0.84246	0.760322
chr13	11737545	11812455	mon	0.630189	0.672481	0.278101	0.263288	0.8561	0.773764
chr13	11812455	11831237	hor	0.80592	0.822856	0.327539	0.26267	0.903769	0.862211
chr13	11831237	11837443	mon	0.578879	0.6695	0.280359	0.246357	0.853128	0.790306
chr13	11837443	11948431	hsat3	0.683694	0.672494	0.305111	0.271744	0.917316	0.860375
chr13	11948431	12068771	ct	0.575562	0.585364	0.300879	0.267401	0.84936	0.780202
chr13	12068771	12070712	censat	0.512225	0.632	0.33664	0.423667	0.8326	0.738
chr13	12070712	12084441	ct	0.6265	0.623644	0.292271	0.289438	0.865394	0.759379
chr13	12084441	12085439	censat	0.8715	#N/A	0.352345	0.309075	0.955	0.911955
chr13	12085439	12301366	ct	0.617375	0.620041	0.288424	0.269768	0.866397	0.790755
chr13	12301366	12440010	censat	0.866381	0.847078	0.342955	0.344911	0.935638	0.914671
chr13	12440010	12718342	ct	0.550382	0.585936	0.315538	0.277997	0.811742	0.746
chr13	12718342	12720259	censat	1	1	0.469124	0.442853	0.9575	0.949808
chr13	12720259	12725915	gsat	0.95	0.808154	0.389912	0.393686	0.962274	0.886833
chr13	12725915	12735050	censat	0.67009	0.548059	0.421746	0.402517	0.818103	0.76508
chr13	12735050	12836659	ct	0.549499	0.605594	0.324841	0.283262	0.849624	0.762238
chr13	12836659	12839246	censat	0.5	#N/A	0.322068	0.341677	0.955234	0.923585
chr13	12839246	12842110	bsat	0.743667	#N/A	0.311281	0.230987	0.925989	0.869526
chr13	12842110	12968162	ct	0.607686	0.615274	0.29767	0.266199	0.850136	0.78911
chr13	12968162	13033845	mon	0.636769	0.644322	0.291857	0.259815	0.855548	0.784104
chr13	13033845	13038321	hsat3	0.69125	#N/A	0.333412	0.343941	0.908185	0.837722
chr13	13038321	13111485	mon	0.585051	0.652215	0.252481	0.230985	0.828221	0.752425
chr13	13111485	13119194	hsat3	0.6635	0.5925	0.430739	0.309054	0.89105	0.802516
chr13	13119194	13172020	mon	0.58933	0.607612	0.283147	0.250018	0.835031	0.763322
chr13	13172020	13243683	hsat3	0.741627	0.504186	0.375488	0.342849	0.897329	0.819824
chr13	13243683	13322481	mon	0.653803	0.637572	0.30749	0.280413	0.846511	0.765317
chr13	13322481	13410442	hsat3	0.729916	0.660401	0.314104	0.295498	0.920082	0.852462
chr13	13410442	13433611	ct	0.591435	0.577649	0.285539	0.258384	0.820502	0.76041
chr13	13433611	13434116	censat	#N/A	#N/A	0.30525	0.2424	0.9335	0.9388
chr13	13434116	13444402	ct	0.602383	0.618152	0.261067	0.228588	0.862942	0.734261
chr13	13444624	13694067	ct	0.628063	0.658413	0.380069	0.339117	0.884828	0.808719
chr13	13694067	13700989	hsat1B	0.65625	0.677444	0.336544	0.382285	0.848688	0.794133
chr13	13700989	13923837	ct	0.650502	0.629815	0.321702	0.290487	0.862651	0.799374
chr13	13923837	13940927	hsat1B	0.764125	0.837235	0.338948	0.383353	0.871986	0.822258
chr13	13940927	15547593	hsat1A	0.657506	0.617184	0.310383	0.323796	0.804818	0.740554
chr13	15547593	17498291	act	0.733521	0.704548	0.515761	0.51994	0.854966	0.81679
chr13	17498291	17508596	hor	0.769048	0.745661	0.498362	0.493591	0.821375	0.78802
chr13	17508596	17511150	dhor	0.768292	0.750267	0.431705	0.391411	0.864439	0.810273
chr13	17511150	17515884	dhor	0.696548	0.82171	0.435429	0.367424	0.860714	0.818098
chr13	17515884	17576696	mon	0.708204	0.752812	0.442315	0.381164	0.867092	0.802747
chr13	17576696	17710409	ct	0.640679	0.649544	0.3463	0.295485	0.859522	0.792915
chr13	17710409	17720072	censat	0.629654	0.599735	0.38273	0.310504	0.892	0.823593
chr13	17720072	17959655	ct	0.625233	0.62601	0.372275	0.310516	0.849791	0.788513
chr13	17959655	17960517	censat	0.45	0.488333	0.466817	0.301429	0.8554	0.713625
chr13	17960517	18004818	ct	0.55272	0.556178	0.283954	0.254398	0.807357	0.736131
chr13	18004818	18005403	censat	0.2435	0.786	0.540667	0.336333	0.885333	0.771333
chr13	18005403	18137682	ct	0.580935	0.597744	0.329435	0.277213	0.852006	0.757014
chr13	18137682	18139572	gsat	0.818	#N/A	0.462	0.376524	0.957896	0.9242
chr13	18139572	20484601	ct	0.72442	0.781832	0.728282	0.632642	0.872608	0.797191
chr13	20484601	20485259	mon	0.866875	0.9328	0.889556	0.755364	0.9427	0.862455
chr13	20485259	22498291	ct	0.818862	0.875855	0.840929	0.737026	0.91914	0.852777
chr14	2075	225617	censat	0.789769	0.779178	0.329129	0.285523	0.914649	0.859169
chr14	225617	230957	ct	0.663103	0.571456	0.192136	0.217003	0.8592	0.744889
chr14	230957	234807	censat	0.526333	0.601111	0.328439	0.284042	0.8942	0.731647
chr14	234807	260746	ct	0.530579	0.517256	0.235554	0.214256	0.794149	0.719307
chr14	260746	632814	censat	0.915282	#N/A	0.146786	0.138694	0.928539	0.874297
chr14	632814	740363	ct	0.590582	0.604262	0.268267	0.231077	0.827516	0.74806
chr14	740363	763497	hsat3	0.50975	0.461288	0.308232	0.28569	0.846487	0.732508
chr14	763497	965061	bsat	0.751744	0.777295	0.380594	0.346776	0.916193	0.863708
chr14	965061	1246654	hsat3	0.58	0.797703	0.30156	0.300448	0.824889	0.707606
chr14	1246654	1313023	hsat1A	0.35332	0.48299	0.272643	0.266857	0.456875	0.534167
chr14	1313023	1339985	bsat	0.676487	0.736188	0.400493	0.348745	0.909422	0.849652
chr14	1339985	1453417	hsat3	0.563374	0.639514	0.295789	0.255736	0.881126	0.821543
chr14	1453417	1565957	ct	0.580211	0.615865	0.280117	0.241937	0.82947	0.753433
chr14	1565957	1567205	censat	#N/A	0.6155	0.23925	0.272817	0.7425	0.7425
chr14	1567205	1570796	ct	0.448333	0.490836	0.37174	0.222683	0.822955	0.697652
chr14	1570796	1572164	censat	0.468667	0.504	0.294167	0.3152	0.7796	0.6
chr14	1572164	1625478	ct	0.492936	0.539053	0.287129	0.227064	0.793119	0.700379
chr14	1625478	1627614	censat	0.6505	0.86	0.228692	0.161271	0.873263	0.771444
chr14	1627614	1630538	ct	0.741	0.751133	0.282208	0.193091	0.812394	0.739773
chr14	1630538	1634388	censat	0.568333	0.721	0.35609	0.256441	0.844208	0.810423
chr14	1634388	1658892	ct	0.534614	0.568631	0.314104	0.242999	0.823479	0.726277
chr14	1658892	1662773	gsat	#N/A	0.772062	0.312261	0.35784	0.950032	0.897143
chr14	1662773	1663585	ct	#N/A	0.7896	0.2535	0.2576	0.838	0.78925
chr14	1663585	1665185	censat	0.65845	0.8058	0.27168	0.285307	0.919125	0.891727
chr14	1665185	1682156	ct	0.532465	0.611548	0.271948	0.218808	0.8118	0.740672
chr14	1682156	1755893	censat	0.54092	0.534736	0.327486	0.222105	0.860372	0.728249
chr14	1755893	1779757	ct	0.655107	0.615155	0.477613	0.238333	0.863888	0.763488
chr14	1779757	1782280	gsat	0.847211	0.6318	0.330452	0.331285	0.884407	0.798362
chr14	1782280	1787439	ct	0.673758	0.680879	0.480923	0.175605	0.886105	0.777027
chr14	1787439	1799664	bsat	0.664352	0.608006	0.478753	0.209473	0.876909	0.737892
chr14	1799664	1969079	ct	0.610893	0.600496	0.647152	0.573813	0.774522	0.71623
chr14	1969079	1981517	bsat	0.746185	0.847302	0.6612	0.494984	0.912262	0.820293
chr14	1981517	2099537	ct	0.671624	0.69961	0.619054	0.510745	0.828512	0.740096
chr14	2099537	2817811	rDNA	0.24603	0.551444	0.353325	0.338315	0.444179	0.441854
chr14	2817811	2825763	censat	0.653296	0.0450047	0.255414	0.247309	0.742815	0.651562
chr14	2825763	2860329	ct	0.500676	0.402485	0.402238	0.250115	0.792533	0.690693
chr14	2860329	2869347	censat	0.609073	0.638286	0.518582	0.34906	0.872356	0.741925
chr14	2869347	2876512	gsat	0.818	0.58	0.383814	0.278537	0.924115	0.778667
chr14	2876512	2900972	ct	0.449441	0.539126	0.2835	0.174306	0.814176	0.666297
chr14	2900972	2904824	censat	0	0.5782	0.55	0.2377	0.70775	0.741
chr14	2904824	2907757	ct	0.143214	0.4335	#N/A	0.182812	0.882667	0.794879
chr14	2907757	2909807	censat	#N/A	#N/A	0.265728	0.233875	0.783	0.7708
chr14	2909807	2955856	ct	0.514034	0.52555	0.304953	0.205125	0.835486	0.719032
chr14	2955856	2957090	censat	0.317	0.29375	0.3144	0.1545	0.691	0.5622
chr14	2957090	2962147	censat	0.464977	0.509546	0.380393	0.286462	0.835562	0.750086
chr14	2962147	3069165	ct	0.476139	0.550831	0.263494	0.205157	0.810382	0.722328
chr14	3069165	3102244	hsat3	0.391408	0.522368	0.309481	0.24673	0.83694	0.724451
chr14	3102244	3271404	bsat	0.703601	0.74119	0.39371	0.315776	0.920384	0.856052
chr14	3271404	3277915	hsat1A	0.731111	0.747	0.265117	0.333222	0.8091	0.855625
chr14	3277915	3371795	hsat3	0.69836	0.698939	0.299453	0.271553	0.865554	0.80015
chr14	3371795	3421271	ct	0.530775	0.62653	0.27026	0.239821	0.824813	0.737968
chr14	3421271	3436747	bsat	0.791889	0.793716	0.494617	0.425366	0.874222	0.816738
chr14	3436747	3448003	hsat3	0.933333	0.575846	0.410875	0.151733	0.875143	0.6815
chr14	3448003	3616871	ct	0.606375	0.624715	0.287017	0.260836	0.819389	0.76063
chr14	3616871	3699683	hsat1B	0.4015	#N/A	0.193745	0.25864	0.727083	0.792583
chr14	3699683	3903531	hsat3	0.619552	0.577452	0.262362	0.250648	0.729279	0.710656
chr14	3903531	3943532	ct	0.549639	0.603324	0.262552	0.211076	0.786256	0.674
chr14	3943532	3946805	censat	0.429	0.286	0.198343	0.214125	0.679	0.43875
chr14	3946805	3948059	censat	0.74175	#N/A	0.376333	0.276589	0.885714	0.687667
chr14	3948059	3959672	ct	0.369875	0.612119	0.320488	0.219572	0.782653	0.699237
chr14	3959672	3961776	censat	#N/A	1	0.7	0.2	#N/A	#N/A
chr14	3961776	3981870	ct	0.5566	0.676533	0.319542	0.207804	0.81125	0.689163
chr14	3981870	3983236	censat	0.8	#N/A	0.3155	0.294333	0.8365	0.913
chr14	3983236	3993446	ct	0.6394	0.506429	0.310548	0.254482	0.810844	0.748704
chr14	3993446	3996350	censat	0.5	#N/A	0.1864	0.185411	0.848818	0.729333
chr14	3996350	4020781	ct	0.548628	0.587447	0.274448	0.225587	0.799071	0.700401
chr14	4020781	4023620	gsat	#N/A	#N/A	0.299532	0.304274	0.930786	0.943071
chr14	4023620	4035909	censat	0.818673	0.731054	0.375816	0.32887	0.872701	0.852395
chr14	4035909	4086229	ct	0.502143	0.498818	0.25568	0.229916	0.797375	0.715446
chr14	4086229	4358753	bsat	0.651756	0.65374	0.370956	0.318779	0.875151	0.810495
chr14	4358753	4374370	ct	0.709881	0.692	0.241916	0.273276	0.839212	0.784381
chr14	4374370	4376964	bsat	#N/A	#N/A	0.293923	0.336363	0.877938	0.875
chr14	4376964	4377796	censat	0.8205	#N/A	0.3552	0.35	0.97425	1
chr14	4377796	4526458	ct	0.568497	0.527274	0.259785	0.244418	0.767336	0.70427
chr14	4526458	4551414	censat	0.469823	0.47071	0.287555	0.267501	0.754556	0.676043
chr14	4551414	4662667	ct	0.596138	0.45082	0.26756	0.254828	0.777944	0.719333
chr14	4662667	4699720	hsat3	0.551184	0.481667	0.307121	0.280885	0.7915	0.711669
chr14	4699720	4924998	hsat3	0.643625	0.486955	0.245573	0.225928	0.782818	0.749488
chr14	4924998	4974093	ct	0.599599	0.45238	0.246482	0.236897	0.809289	0.719089
chr14	4974093	5419772	bsat	0.720274	0.725667	0.367536	0.341569	0.880071	0.83599
chr14	5419772	5593325	hsat3	0.608782	#N/A	0.330463	0.280897	0.834146	0.75637
chr14	5593325	5699702	ct	0.5661	0.533996	0.28939	0.240023	0.819893	0.733692
chr14	5699702	5704320	censat	0.519438	0.622519	0.360066	0.340142	0.838956	0.734648
chr14	5704320	5705560	censat	0.4228	0	0.357167	0.21377	0.7495	0.718556
chr14	5705560	5718045	ct	0.601868	0.574454	0.372358	0.321603	0.866814	0.748459
chr14	5718045	5720181	censat	0.76	0.727	0.332883	0.355288	0.900714	0.824273
chr14	5720181	5737307	ct	0.532622	0.55593	0.254198	0.281649	0.800746	0.731438
chr14	5737307	5738656	censat	0.54725	0.727	0.2915	0.18775	0.860333	0.663667
chr14	5738656	5791601	ct	0.504949	0.521209	0.260322	0.223885	0.785029	0.703237
chr14	5791601	5793723	censat	0.9	0.8761	0.4314	0.316316	0.896941	0.850364
chr14	5793723	5796647	ct	0.6632	0.703684	0.250525	0.227492	0.89252	0.867708
chr14	5796647	5800474	censat	0.6524	0.640833	0.297908	0.305567	0.88285	0.603923
chr14	5800474	5824968	ct	0.677871	0.6139	0.310101	0.248505	0.847313	0.784667
chr14	5824968	5828980	gsat	0.719667	0.817125	0.409604	0.392941	0.923333	0.82544
chr14	5828980	5835013	censat	0.798343	0.759667	0.373652	0.306269	0.885476	0.86222
chr14	5835013	5841450	ct	0.600769	0.621935	0.312725	0.344458	0.787583	0.741094
chr14	5841450	5842680	censat	#N/A	0.2	0.2835	0.2445	0.597333	0.918667
chr14	5842680	5846873	censat	0.633393	0.648837	0.314596	0.2698	0.846241	0.794364
chr14	5846873	5886566	ct	0.640154	0.589912	0.289979	0.281814	0.844624	0.756522
chr14	5886566	5899451	hsat3	0.343667	#N/A	0.292045	0.229667	0.79695	0.7328
chr14	5899451	5928925	hsat1A	0.402167	0.5857	0.25175	0.195907	0.491058	0.539667
chr14	5928925	5939240	hsat1B	0.33225	#N/A	0.247992	0.327	0.758433	0.749038
chr14	5939240	5997299	ct	0.541444	0.556879	0.279555	0.291621	0.874161	0.7706
chr14	5997583	6007867	ct	0.6245	0.4223	0.241327	0.224321	0.798647	0.749667
chr14	6008372	6031537	ct	0.5092	0.51847	0.30374	0.217237	0.824406	0.727288
chr14	6031537	6118542	hsat3	0.706125	0.795071	0.33066	0.263113	0.885693	0.826882
chr14	6118542	6199662	mon	0.545016	0.575204	0.270275	0.250963	0.807552	0.729427
chr14	6199662	6260270	hsat3	0.742333	0.3	0.335069	0.304496	0.890861	0.645909
chr14	6260270	6314167	mon	0.562817	0.552218	0.246185	0.258898	0.766636	0.691624
chr14	6314167	6321911	hsat3	#N/A	0.0769	0.26875	0.2645	0.746714	0.688333
chr14	6321911	6397784	mon	0.551438	0.567975	0.257511	0.203906	0.768678	0.716671
chr14	6397784	6402296	hsat3	1	#N/A	0.208	0.2	0.878625	0.946
chr14	6402296	6442583	mon	0.597339	0.708896	0.374586	0.32711	0.835649	0.759945
chr14	6442583	6559657	ct	0.50324	0.639325	0.282923	0.263567	0.807927	0.742102
chr14	6559657	6561849	bsat	0.4	0.73015	0.482833	0.281667	0.944667	0.7685
chr14	6561849	6565138	censat	#N/A	0.890195	0.422167	0.191	0.8864	0.937385
chr14	6565138	6666811	ct	0.502865	0.59528	0.332218	0.287842	0.850784	0.758956
chr14	6666811	6675927	censat	0.344444	0.67269	0.479589	0.376618	0.819875	0.809968
chr14	6675927	6680374	gsat	#N/A	0.77	0.442606	0.30758	0.849417	0.828833
chr14	6680374	6682281	censat	#N/A	#N/A	0.424384	0.357988	0.971043	0.933214
chr14	6682281	6960007	ct	0.535803	0.587474	0.288428	0.287563	0.812931	0.749669
chr14	6960007	6988409	censat	0.2	0.868497	0.34417	0.300189	0.936571	0.8792
chr14	6988409	7205438	ct	0.589569	0.621775	0.322916	0.277081	0.866387	0.790656
chr14	7206435	7220145	ct	0.589465	0.593746	0.308409	0.271461	0.866132	0.791067
chr14	7220145	7222087	censat	0	0.791857	0.3678	0.6835	0.832714	0.65
chr14	7222087	7342312	ct	0.58575	0.572561	0.303567	0.26655	0.843649	0.785919
chr14	7342312	7439251	hsat3	0.5995	0.666843	0.324597	0.256567	0.902907	0.829602
chr14	7439251	7445759	mon	0.440182	0.595406	0.1966	0.202896	0.799556	0.75824
chr14	7445759	7524140	hor	0.770167	0.798046	0.349309	0.289063	0.907637	0.844544
chr14	7524140	7614054	mon	0.612798	0.662266	0.284133	0.252712	0.849405	0.776178
chr14	7614054	7642456	ct	0.41564	0.642148	0.356274	0.329801	0.818038	0.797589
chr14	7642456	7650083	bsat	0.8133	0.719444	0.342354	0.302394	0.909344	0.86232
chr14	7650083	7651614	censat	0.2325	0.53438	0.280143	0.347062	0.759231	0.810831
chr14	7651614	7730544	ct	0.481097	0.570601	0.282193	0.29429	0.833392	0.735602
chr14	7730544	7733835	censat	#N/A	0.9195	0.398818	0.319882	0.908364	0.83825
chr14	7733835	7735996	bsat	#N/A	0.6948	0.198811	0.151389	0.916882	0.873929
chr14	7735996	7861537	ct	0.517206	0.586139	0.253834	0.236629	0.811815	0.729955
chr14	7861537	7921487	mon	0.591276	0.66143	0.272224	0.221558	0.835434	0.76773
chr14	7921487	7933137	hsat3	0.533333	0.536064	0.334839	0.276122	0.867387	0.829048
chr14	7933137	7980600	mon	0.521453	0.559733	0.261203	0.215615	0.781958	0.695548
chr14	7980600	8005258	hsat3	#N/A	0.586643	0.425536	0.290776	0.906722	0.784679
chr14	8005258	8146948	mon	0.520473	0.594109	0.246379	0.213343	0.799596	0.725791
chr14	8146948	8220303	hor	0.532386	0.538591	0.224009	0.204776	0.78771	0.689527
chr14	8220303	8233032	mon	0.629938	0.631311	0.297722	0.218886	0.792545	0.740187
chr14	8233032	8315216	hsat3	0.848917	0.777256	0.309733	0.255737	0.915941	0.860866
chr14	8315216	8336545	ct	0.332935	0.617313	0.27341	0.196132	0.773745	0.754496
chr14	8336545	8337273	censat	#N/A	0.636	#N/A	#N/A	0.961	#N/A
chr14	8337273	8362704	ct	0.554106	0.591725	0.238216	0.207825	0.836832	0.76026
chr14	8362704	8364470	censat	0.125	0.616909	0.1695	0.173538	0.87975	0.842467
chr14	8364470	8381647	ct	0.509079	0.611558	0.317087	0.279087	0.801473	0.74403
chr14	8381647	8384690	censat	0.7235	0.657529	0.545444	0.512667	0.894375	0.916833
chr14	8384690	8432916	ct	0.539476	0.631435	0.273025	0.250689	0.82954	0.738716
chr14	8432916	8434937	censat	#N/A	0.972167	0.6	#N/A	1	0.9045
chr14	8434937	8477008	ct	0.559733	0.514091	0.25767	0.198898	0.8	0.689525
chr14	8477008	8477831	censat	#N/A	0.9514	0.727	#N/A	0.9	#N/A
chr14	8477831	8604781	ct	0.565296	0.566343	0.359592	0.329337	0.787601	0.713641
chr14	8604781	8606018	censat	1	0.6505	0.6796	0.641	0.979286	0.9
chr14	8606018	8649801	ct	0.594047	0.590865	0.259908	0.223067	0.816143	0.748257
chr14	8649801	8651571	censat	#N/A	#N/A	0.536652	0.541222	0.9761	0.981818
chr14	8651571	8700904	ct	0.606972	0.578213	0.334771	0.275445	0.8159	0.771873
chr14	8700904	8704045	censat	0.75	0.55	0.460857	0.401333	0.851286	0.824714
chr14	8704045	8720107	ct	0.589207	0.597377	0.349278	0.303861	0.805946	0.753351
chr14	8720107	8723407	censat	0.505614	0.2853	0.445842	0.3081	0.88355	0.711333
chr14	8723407	8750209	ct	0.664033	0.615182	0.25545	0.235906	0.861579	0.761262
chr14	8750209	8751019	censat	#N/A	#N/A	0.205611	0.310571	0.992	0.9165
chr14	8751019	8772611	ct	0.606101	0.504453	0.308952	0.293437	0.810101	0.704593
chr14	8772611	8881505	hsat3	0.810104	0.784504	0.31206	0.27097	0.915507	0.867912
chr14	8881505	9059262	mon	0.582093	0.592315	0.254877	0.221822	0.812088	0.732672
chr14	9059262	9216586	hsat3	0.628806	0.627752	0.380414	0.336295	0.866569	0.794437
chr14	9216586	9276576	mon	0.591406	0.646089	0.267134	0.253054	0.818368	0.741756
chr14	9276576	9288919	hsat3	0.500771	0.366667	0.404297	0.328402	0.904224	0.823022
chr14	9288919	9410459	mon	0.629976	0.632883	0.236857	0.224075	0.815546	0.763592
chr14	9410459	9532583	ct	0.607348	0.581745	0.283823	0.258697	0.837577	0.759923
chr14	9532583	9534775	bsat	0.787429	0.74	0.273754	0.271248	0.929179	0.888328
chr14	9534775	9537974	censat	0.9546	0.869667	0.356352	0.377601	0.941522	0.888434
chr14	9537974	9546814	ct	0.582556	0.57	0.264381	0.282531	0.87859	0.765213
chr14	9546814	9565812	mon	0.644627	0.609183	0.267041	0.234958	0.820811	0.743386
chr14	9565812	9641816	ct	0.640729	0.628439	0.305762	0.265525	0.846067	0.782438
chr14	9641816	9643249	censat	0.936333	0.592914	0.433402	0.374445	0.896753	0.889549
chr14	9643249	9650986	bsat	0.836294	0.773898	0.340746	0.295722	0.918211	0.873957
chr14	9650986	9680573	ct	0.751435	0.76605	0.4135	0.358737	0.912174	0.862245
chr14	9680573	9712130	mon	0.508679	0.554409	0.210623	0.21442	0.763083	0.698397
chr14	9712130	9727541	hsat1A	0.571539	0.64944	0.316665	0.305542	0.776	0.69448
chr14	9727541	9761816	mon	0.675489	0.674113	0.285132	0.262675	0.838256	0.768181
chr14	9761816	9782799	hsat3	0.5955	0.598667	0.379506	0.296771	0.859899	0.775925
chr14	9782799	9857282	mon	0.655143	0.651932	0.308578	0.264337	0.850403	0.785103
chr14	9857282	9885813	ct	0.701806	0.740975	0.394246	0.36798	0.888681	0.850469
chr14	9885813	9893448	bsat	0.7099	0.639705	0.328484	0.256626	0.918911	0.906929
chr14	9893448	9894992	censat	0.8884	0.889182	0.408596	0.353386	0.922366	0.906
chr14	9894992	9968887	ct	0.542423	0.557539	0.295246	0.269738	0.832586	0.729442
chr14	9968887	9971447	censat	0.417	0.872667	0.367658	0.31431	0.959818	0.946605
chr14	9971447	9974308	bsat	0.774696	0.824353	0.358581	0.274908	0.956429	0.890758
chr14	9974308	10067391	ct	0.585802	0.580724	0.297583	0.260245	0.841903	0.752726
chr14	10067391	10092112	dhor	0.715849	0.701069	0.320008	0.308701	0.848621	0.780606
chr14	10092112	12708411	act	0.69119	0.698947	0.431169	0.45862	0.840154	0.781484
chr14	12708411	12740173	dhor	0.723925	0.765805	0.363091	0.345121	0.873949	0.821039
chr14	12740173	12783540	mon	0.722661	0.783237	0.352064	0.345584	0.893224	0.836321
chr14	12783540	12923915	ct	0.619884	0.623165	0.321437	0.286441	0.853444	0.785785
chr14	12923915	13047417	censat	0.643509	0.630442	0.348733	0.311098	0.887039	0.811074
chr14	13047417	13088420	ct	0.578607	0.60547	0.318545	0.332602	0.887485	0.801781
chr14	13088420	13094623	censat	0.74	0.709471	0.546308	0.449286	0.915237	0.796976
chr14	13094623	13355135	ct	0.674533	0.676362	0.331255	0.289606	0.875275	0.8004
chr14	13355135	13356143	mon	0.614933	0.643311	0.148856	0.136167	0.704111	0.681667
chr14	13356143	13470156	ct	0.683054	0.677305	0.347272	0.314628	0.87417	0.811414
chr14	13470156	13472675	gsat	0.8106	0.90028	0.400299	0.363362	0.916403	0.881507
chr14	13472675	13483436	censat	0.695269	0.693583	0.511541	0.433449	0.892444	0.796795
chr14	13483436	13544095	ct	0.595806	0.60676	0.343103	0.309134	0.844741	0.753916
chr14	13544095	13553224	censat	0.616563	0.644034	0.476358	0.38794	0.896611	0.798531
chr14	13553224	13556145	gsat	0.8625	0.802063	0.453494	0.357863	0.938137	0.900849
chr14	13556145	13670135	ct	0.674013	0.684291	0.356317	0.315238	0.861636	0.797478
chr14	13670135	13671143	mon	0.686667	0.643367	0.14321	0.12032	0.7483	0.632
chr14	13671143	17708240	ct	0.689339	0.747004	0.718442	0.618693	0.846555	0.774601
chr15	0	6007	censat	0.778933	0.816425	0.789709	0.758776	0.942463	0.928053
chr15	6007	69641	ct	0.626049	0.640349	0.321581	0.281017	0.833095	0.767701
chr15	69641	161466	censat	0.800107	0.77833	0.347375	0.296542	0.907279	0.848882
chr15	161466	161973	ct	0.803125	0.916875	0.361375	0.317	0.95075	0.9005
chr15	161973	164114	censat	0.677111	0.689222	0.433711	0.397056	0.864389	0.790833
chr15	164142	170289	gsat	0.77236	0.783423	0.326617	0.249085	0.916208	0.834508
chr15	170289	187614	ct	0.67125	0.674786	0.262324	0.240314	0.881395	0.803273
chr15	187614	191464	censat	0.685583	0.7136	0.329583	0.258917	0.897667	0.826237
chr15	191464	331905	ct	0.613945	0.593658	0.260238	0.232079	0.841058	0.758764
chr15	331905	354553	hsat3	0.527812	0.512842	0.326814	0.270037	0.845336	0.735087
chr15	354553	1097810	bsat	0.687409	0.687356	0.397534	0.347976	0.903489	0.838874
chr15	1097810	1236149	hsat3	0.839153	0.800579	0.323774	0.334631	0.920606	0.869098
chr15	1236149	1533887	hsat1A	0.5472	0.55321	0.301043	0.310437	0.689079	0.642902
chr15	1533887	1560853	bsat	0.715533	0.751729	0.383412	0.338995	0.918303	0.852599
chr15	1560853	1664622	hsat3	0.668613	0.660611	0.309214	0.26185	0.883192	0.800917
chr15	1664622	1775887	ct	0.584108	0.613993	0.283521	0.239077	0.841643	0.747515
chr15	1775887	1777311	censat	0.56775	0.48375	0.329437	0.24935	0.873875	0.7585
chr15	1777311	1778560	censat	0.474818	0.444273	0.31863	0.323891	0.838182	0.751273
chr15	1778560	1782164	ct	0.463123	0.493811	0.260922	0.223344	0.84132	0.748714
chr15	1782164	1783533	censat	0.577857	0.3548	0.18745	0.317286	0.810571	0.788833
chr15	1783533	1836850	ct	0.512326	0.548602	0.274776	0.227779	0.802363	0.699476
chr15	1836850	1838985	censat	0.64325	0.7492	0.256679	0.251674	0.951087	0.845526
chr15	1838985	1841907	ct	0.614886	0.746974	0.2898	0.238423	0.836526	0.78015
chr15	1841907	1845474	censat	0.7245	0.692947	0.340944	0.2816	0.915968	0.849136
chr15	1845474	1870275	ct	0.579623	0.601987	0.286975	0.258456	0.836174	0.779093
chr15	1870275	2058686	censat	0.774831	0.775656	0.336683	0.272849	0.91173	0.836406
chr15	2058686	2075682	ct	0.606623	0.579272	0.302026	0.220107	0.854427	0.738319
chr15	2075682	2164545	censat	0.599079	0.568705	0.314711	0.227921	0.867468	0.74715
chr15	2164545	2188255	ct	0.711607	0.66208	0.423742	0.27551	0.867912	0.783913
chr15	2188255	2190896	gsat	0.65827	0.684244	0.303478	0.275452	0.818057	0.750226
chr15	2190896	2196050	ct	0.6468	0.587026	0.409914	0.208216	0.896225	0.710568
chr15	2196050	2208273	bsat	0.589781	0.609926	0.499401	0.22289	0.875064	0.739757
chr15	2208273	2375935	ct	0.630331	0.648029	0.616502	0.553784	0.76163	0.698062
chr15	2375935	2388410	bsat	0.751593	0.688886	0.751797	0.579269	0.894649	0.797467
chr15	2388410	2506442	ct	0.665798	0.720859	0.638694	0.528369	0.833126	0.743609
chr15	2506442	4707485	rDNA	0.205463	0.55705	0.329567	0.31504	0.427902	0.411932
chr15	4707485	4715610	censat	0.0245	0.446845	0.191438	0.236427	0.853143	0.683579
chr15	4715610	4748438	ct	0.480127	0.544673	0.371834	0.279646	0.805449	0.691811
chr15	4748438	4757491	censat	0.53895	0.613815	0.455711	0.258486	0.791586	0.683533
chr15	4757491	4764748	gsat	0.618	0.837071	0.328557	0.278287	0.87	0.827286
chr15	4764748	4789157	ct	0.578	0.61105	0.310775	0.221834	0.878711	0.832292
chr15	4789157	4793009	censat	#N/A	0.715778	0.6	#N/A	0.914	0.5
chr15	4793009	4795938	ct	0.233333	0.680683	0.295433	0.18724	0.722333	#N/A
chr15	4795938	4797985	censat	#N/A	0.702083	0.215	0.1	0.905143	0.7045
chr15	4797985	4843967	ct	0.613594	0.605295	0.383337	0.257746	0.894435	0.789505
chr15	4843967	4845202	censat	#N/A	0.567444	0.24208	0.190988	0.702875	0.561814
chr15	4845202	4846912	censat	0.636	0.4838	0.434667	0.2966	0.7314	0.634333
chr15	4846912	4953627	ct	0.522438	0.570463	0.259437	0.197985	0.8104	0.720451
chr15	4953627	4987006	hsat3	0.39458	0.505433	0.318596	0.223283	0.830985	0.743505
chr15	4987006	5151806	bsat	0.656341	0.763921	0.394301	0.314274	0.917056	0.863395
chr15	5151806	5158321	hsat1A	0.9	0.778727	0.3464	0.33114	0.8355	0.727333
chr15	5158321	5251163	hsat3	0.699421	0.725749	0.260528	0.231654	0.851132	0.825234
chr15	5251163	5300649	ct	0.562	0.614541	0.286286	0.244624	0.825553	0.730561
chr15	5300649	5316064	bsat	0.97925	0.804873	0.476521	0.40823	0.892373	0.846895
chr15	5316064	5327443	hsat3	#N/A	0.531196	0.250475	0.215617	0.864	0.796214
chr15	5327443	5527068	ct	0.655384	0.645647	0.316135	0.281634	0.858442	0.792061
chr15	5527068	5971199	hsat1B	0.84129	0.738642	0.351576	0.397694	0.90798	0.863716
chr15	5971199	5975856	hsat1A	0.756412	0.745867	0.284643	0.329518	0.886	0.816294
chr15	5975856	13968808	hsat3	0.825177	0.823764	0.289371	0.277786	0.934534	0.894673
chr15	13968808	14132447	mon	0.57401	0.597875	0.24786	0.233166	0.808771	0.737533
chr15	14132447	14190845	hsat3	0.49003	0.534243	0.385892	0.336897	0.882	0.797955
chr15	14190845	14245420	mon	0.609589	0.617095	0.282253	0.248601	0.840607	0.770084
chr15	14245420	14256873	hsat3	0.657643	0.492308	0.394713	0.336011	0.879561	0.780682
chr15	14256873	14347478	mon	0.578299	0.603241	0.252245	0.231959	0.827558	0.74543
chr15	14347478	14359426	hsat3	0.712682	0.711941	0.398004	0.314623	0.877231	0.797887
chr15	14359426	14431199	mon	0.640504	0.672588	0.263273	0.24037	0.851575	0.78022
chr15	14431199	14556514	ct	0.548148	0.603458	0.271005	0.250296	0.820438	0.7536
chr15	14556514	14558671	bsat	0.925	0.830043	0.261798	0.325385	0.899158	0.876915
chr15	14558671	14561972	censat	0.759	0.772417	0.347582	0.315116	0.939662	0.9238
chr15	14561972	14640870	ct	0.549103	0.584206	0.29921	0.25826	0.83494	0.751623
chr15	14640870	14642336	censat	#N/A	0.8842	0.32558	0.295043	0.918923	0.921923
chr15	14642336	14650039	bsat	0.730789	0.694259	0.352434	0.298288	0.934392	0.893596
chr15	14650039	14674291	ct	0.753443	0.782433	0.365346	0.32976	0.931718	0.872548
chr15	14674291	14750851	mon	0.614618	0.753647	0.254434	0.240396	0.883151	0.81721
chr15	14750851	14776838	hsat3	0.499667	0.398	0.437616	0.356705	0.900888	0.834886
chr15	14776838	14924602	ct	0.619255	0.669828	0.331453	0.316379	0.882993	0.807244
chr15	14924602	14926795	bsat	0.674909	0.736652	0.238259	0.198135	0.924143	0.847956
chr15	14926795	14930017	censat	0.89	0.9658	0.35302	0.316111	0.954	0.933113
chr15	14930017	14938892	ct	0.615046	0.60001	0.333004	0.298127	0.848086	0.793738
chr15	14938892	14990182	mon	0.620635	0.61513	0.290655	0.266656	0.844853	0.769415
chr15	14990182	15061026	ct	0.573705	0.601604	0.273239	0.265357	0.84601	0.785375
chr15	15061026	15062219	censat	0.76275	0.862143	0.2782	0.352223	0.935028	0.785094
chr15	15062219	15069957	bsat	0.637378	0.766238	0.376234	0.292979	0.929748	0.869907
chr15	15069957	15098161	ct	0.694836	0.71305	0.378031	0.354564	0.916362	0.855884
chr15	15098161	15219741	mon	0.644275	0.678228	0.300226	0.258057	0.856811	0.787698
chr15	15219741	15402797	hsat3	0.732252	0.724548	0.351805	0.30198	0.928328	0.864387
chr15	15402797	15415981	mon	0.677276	0.650152	0.288725	0.285452	0.857975	0.777078
chr15	15415981	15493810	hor	0.541999	0.573794	0.216218	0.197658	0.833368	0.74812
chr15	15493810	15692696	hor	0.589525	0.600399	0.209987	0.192681	0.875284	0.785106
chr15	15692696	15764130	mon	0.575914	0.589844	0.257115	0.23472	0.824591	0.730695
chr15	15764130	15782418	hsat3	0.620615	0.676143	0.496955	0.345347	0.903136	0.829355
chr15	15782418	15828677	mon	0.625439	0.636258	0.264081	0.243785	0.863381	0.773236
chr15	15828677	15874563	hsat3	0.642879	0.590869	0.388777	0.329281	0.892959	0.819298
chr15	15874563	15996634	mon	0.602556	0.651652	0.270205	0.255239	0.839555	0.760854
chr15	15996634	16555605	hor	0.609657	0.593985	0.232979	0.20974	0.88741	0.803356
chr15	16555605	16606151	ct	0.619108	0.625544	0.309832	0.283542	0.828599	0.765066
chr15	16606151	16608673	censat	0.966667	0.8765	0.322631	0.367275	0.898804	0.885959
chr15	16608673	16664460	ct	0.621134	0.62019	0.325667	0.287505	0.843143	0.770478
chr15	16664460	16678794	dhor	0.625471	0.735569	0.446371	0.399991	0.837572	0.774998
chr15	16678794	17694466	act	0.708609	0.777296	0.510585	0.504891	0.871885	0.812536
chr15	17694466	17742478	mon	0.741919	0.769277	0.394782	0.335563	0.878773	0.798802
chr15	17742569	17802623	ct	0.614954	0.641224	0.306337	0.26738	0.862839	0.766276
chr15	17802623	17803085	censat	0.975182	#N/A	0.478167	0.462429	0.975467	0.977125
chr15	17803085	17847229	ct	0.597869	0.62553	0.25023	0.231386	0.838502	0.755454
chr15	17847229	17848649	censat	#N/A	#N/A	0.5	0.313312	#N/A	#N/A
chr15	17848649	18004794	ct	0.687929	0.674454	0.356219	0.318721	0.872032	0.802494
chr15	18004794	18015058	censat	0.752148	0.804	0.6006	0.444392	0.871	0.79536
chr15	18015058	20712066	ct	0.738103	0.734729	0.500967	0.457543	0.881347	0.814683
chr15	20712066	20733976	censat	0.948	0.8348	0.965348	0.78375	0.9376	0.928792
chr15	20733976	22489670	ct	0.795203	0.863694	0.736917	0.694199	0.923975	0.86666
chr15	22489670	22489964	mon	0.956	0.8866	0.923	0.8532	1	0.8198
chr15	22489964	22694129	ct	0.776215	0.835031	0.864055	0.775885	0.917934	0.839517
chr16	30848286	32625033	ct	0.652433	0.712174	0.643434	0.557634	0.816793	0.740083
chr16	32625033	32626021	censat	0.5622	0.5202	0.227617	0.18815	0.8016	0.603167
chr16	32626021	32652620	ct	0.648753	0.676916	0.337969	0.304796	0.902989	0.841265
chr16	32652620	32652865	bsat	0.8	0	0.214	0.167	0.726	0.374
chr16	32652865	32665872	ct	0.572679	0.556354	0.266738	0.239917	0.836311	0.694635
chr16	32665872	32666160	censat	#N/A	#N/A	#N/A	0.635	#N/A	#N/A
chr16	32666160	32669334	ct	0.7204	0.591545	0.459952	0.311614	0.905276	0.763545
chr16	32669334	32702325	censat	0.735892	0.751105	0.514634	0.409491	0.913372	0.838688
chr16	32702325	32747526	ct	0.62964	0.717662	0.415225	0.368137	0.901404	0.831038
chr16	32747526	32751486	censat	#N/A	#N/A	0.303	0.246667	0.667	0.9295
chr16	32751486	32894438	ct	0.601845	0.64072	0.353861	0.3033	0.873739	0.787337
chr16	32894438	32894883	censat	#N/A	#N/A	#N/A	0.346817	0.972786	0.847333
chr16	32894883	32897683	ct	0.478286	0.5076	0.273562	0.14114	0.855636	0.704182
chr16	32897683	33006667	mon	0.438056	0.533749	0.255346	0.231139	0.801424	0.698793
chr16	33006667	33014571	ct	0.4697	0.628188	0.313896	0.314387	0.857041	0.755941
chr16	33014778	33065531	ct	0.600857	0.659752	0.322162	0.266824	0.883765	0.792147
chr16	33065531	33065832	censat	#N/A	#N/A	#N/A	0.64025	#N/A	0.987
chr16	33065832	33078458	ct	0.574007	0.631221	0.223176	0.253444	0.817176	0.761649
chr16	33078458	33078704	bsat	0.1785	0.29545	0.05835	0.13025	0.579	0.5455
chr16	33078704	33105288	ct	0.664202	0.676835	0.333472	0.313778	0.900745	0.82923
chr16	33105288	33106276	censat	0.3845	0.450333	0.14078	0.3289	0.831429	0.5486
chr16	33106276	33225114	ct	0.658736	0.697892	0.317244	0.282775	0.891064	0.822639
chr16	33225114	33225935	censat	#N/A	#N/A	#N/A	0.5	1	0.961857
chr16	33225935	33254078	ct	0.632536	0.668458	0.284996	0.254997	0.857381	0.776942
chr16	33254078	33256757	censat	0.546444	0.69925	0.431203	0.370791	0.903391	0.6785
chr16	33256757	33437708	ct	0.631131	0.666414	0.366515	0.319009	0.885673	0.808524
chr16	33437708	33438331	censat	#N/A	#N/A	0.65	0.272129	0.993583	0.9642
chr16	33438331	33472263	ct	0.470704	0.572216	0.313753	0.233829	0.84208	0.758937
chr16	33472263	33473264	censat	#N/A	#N/A	#N/A	0.572167	#N/A	0.9567
chr16	33473264	33592843	ct	0.654667	0.705367	0.318452	0.278359	0.89079	0.830886
chr16	33592843	33593831	censat	0.551	0.545	0.22496	0.18015	0.801286	0.530817
chr16	33593831	33620415	ct	0.655557	0.682323	0.342629	0.307547	0.89798	0.810697
chr16	33620415	33620661	bsat	0.1435	0.4735	0.099	0.1375	0.6505	0.541
chr16	33620661	33633298	ct	0.585913	0.59619	0.251152	0.207071	0.844803	0.733413
chr16	33633298	33633609	censat	#N/A	0.9	0.23425	0.520208	0.9875	0.927667
chr16	33633609	33636789	ct	0.711682	0.621019	0.470111	0.367886	0.903531	0.876714
chr16	33636789	33669365	censat	0.724258	0.74657	0.492643	0.404687	0.908879	0.817672
chr16	33669365	33714217	ct	0.629617	0.639743	0.398667	0.347034	0.899471	0.833262
chr16	33714217	33718199	censat	0.15	0.364	0.3905	0.32575	0.903143	0.83825
chr16	33718199	33945143	ct	0.584877	0.600646	0.33881	0.299224	0.864414	0.791963
chr16	33945332	34181766	ct	0.590221	0.623849	0.327782	0.307616	0.862986	0.792877
chr16	34182371	34216319	ct	0.486788	0.518195	0.284051	0.245685	0.809823	0.755463
chr16	34216319	34217388	censat	#N/A	#N/A	#N/A	#N/A	#N/A	1
chr16	34217388	34338858	ct	0.643594	0.673593	0.329569	0.286233	0.890821	0.814533
chr16	34338858	34339846	censat	0.434	0.6458	0.209	0.196886	0.807857	0.630571
chr16	34339846	34366440	ct	0.653776	0.657888	0.313194	0.311501	0.896242	0.824722
chr16	34366440	34366686	bsat	0.426	0.1715	0.136	0.0833	0.577	0.39145
chr16	34366686	34379686	ct	0.465765	0.515758	0.25931	0.236696	0.81087	0.711511
chr16	34379976	34431452	ct	0.5761	0.638005	0.31841	0.279571	0.883149	0.770442
chr16	34431659	34439565	ct	0.476762	0.660468	0.413245	0.312161	0.863556	0.780925
chr16	34439565	34577605	mon	0.409669	0.492142	0.250868	0.218403	0.804044	0.694803
chr16	34577605	34725219	ct	0.527579	0.605231	0.335844	0.312285	0.86057	0.779589
chr16	34725219	34731720	censat	#N/A	0.67	0.466027	0.380909	0.921833	0.8218
chr16	34731720	34776668	ct	0.560276	0.628625	0.38314	0.296797	0.856953	0.787636
chr16	34776668	34779228	censat	0.167	#N/A	0.330544	0.476637	0.68208	0.414425
chr16	34779228	34813748	ct	0.582082	0.664313	0.291529	0.273954	0.903298	0.83077
chr16	34813748	34815594	mon	#N/A	0.9	0.4	0.3625	0.88925	1
chr16	34815594	34824062	ct	0.5515	0.661613	0.3355	0.284454	0.940375	0.666462
chr16	34824062	34827380	censat	#N/A	0.7	0.615	0.5695	0.950533	0.976333
chr16	34827380	34850231	ct	0.5187	0.525093	0.333029	0.256551	0.85315	0.72959
chr16	34850231	34853968	censat	#N/A	0.3	0.157025	0.2395	0.87575	0.859
chr16	34853968	35342872	ct	0.620939	0.683301	0.441397	0.399227	0.889357	0.824337
chr16	35342872	35343073	censat	#N/A	#N/A	#N/A	0.454667	#N/A	1
chr16	35343073	35586973	ct	0.604294	0.65373	0.362796	0.33064	0.868218	0.795611
chr16	35586973	35587482	censat	#N/A	#N/A	0.480325	0.231	0.9	#N/A
chr16	35587482	35622336	ct	0.495499	0.570621	0.278225	0.26666	0.821046	0.74245
chr16	35622336	35623355	censat	#N/A	1	0.337421	0.395253	0.986962	0.961105
chr16	35623355	35634414	ct	0.589264	0.634902	0.35399	0.300165	0.89073	0.787408
chr16	35634414	35643986	hsat3	0.5824	0.712187	0.410223	0.343678	0.862472	0.787182
chr16	35643986	35644992	hsat2	0.805286	0.834692	0.261085	0.231342	0.940167	0.879739
chr16	35644992	35645995	hsat3	0.7975	0.811467	0.27755	0.289429	0.958812	0.803722
chr16	35645995	35649005	hsat2	0.9	0.851709	0.250692	0.239392	0.924636	0.907667
chr16	35649005	35650995	hsat3	0.8034	0.868538	0.43696	0.245295	0.866957	0.781286
chr16	35650995	35662994	hsat2	0.826209	0.865447	0.274851	0.250803	0.944578	0.899579
chr16	35662994	35663995	hsat3	0.9	0.7795	0.318	0.343111	0.981727	0.7648
chr16	35663995	35673994	hsat2	0.895243	0.878491	0.251688	0.234558	0.963191	0.899126
chr16	35673994	35677618	hsat3	0.513186	0.38184	0.326143	0.32665	0.936071	0.787375
chr16	35677618	35696235	mon	0.534005	0.616814	0.269817	0.236002	0.808764	0.731623
chr16	35696235	35710518	ct	0.593148	0.614437	0.272078	0.233058	0.848681	0.736892
chr16	35710518	35711999	censat	0.839333	0.989	0.430273	0.276349	0.943703	0.905327
chr16	35711999	35720670	bsat	0.757913	0.844209	0.341423	0.306182	0.948244	0.885445
chr16	35720670	35743653	ct	0.72082	0.787136	0.430929	0.36053	0.913712	0.852976
chr16	35743653	35794951	mon	0.55443	0.629171	0.285438	0.27829	0.830951	0.744308
chr16	35794951	35828954	dhor	0.641227	0.712196	0.312629	0.277973	0.856605	0.771454
chr16	35828954	35831856	dhor	0.703084	0.727815	0.422023	0.357245	0.823527	0.772108
chr16	35831856	35834066	dhor	0.734553	0.79145	0.402393	0.39507	0.925381	0.8261
chr16	35834066	35841873	hor	0.763398	0.830143	0.438912	0.402367	0.898457	0.833137
chr16	35841873	35844950	ct	0.593593	0.796645	0.337838	0.377643	0.947711	0.805517
chr16	35844950	35848286	hor	0.685839	0.751851	0.424114	0.41615	0.838386	0.796911
chr16	35848286	35854528	act	0.737926	0.721105	0.47351	0.462015	0.845775	0.76722
chr16	35854528	37793352	act	0.712961	0.732654	0.570735	0.572119	0.873499	0.801224
chr16	37793352	37829521	act	0.727446	0.745515	0.517901	0.500937	0.868193	0.793386
chr16	37829521	37841225	hor	0.715882	0.763039	0.424375	0.435834	0.874861	0.825778
chr16	37841225	37851967	hor	0.805886	0.796686	0.441507	0.427928	0.906029	0.876533
chr16	37851967	37858009	ct	0.685537	0.795319	0.547184	0.483404	0.855732	0.803638
chr16	37858009	37863882	dhor	0.567622	0.715739	0.361941	0.395354	0.899824	0.851952
chr16	37863882	37867244	dhor	0.535843	0.544577	0.317355	0.268289	0.836059	0.782067
chr16	37867244	37892864	hsat2	0.790719	0.819672	0.258632	0.243458	0.919223	0.866388
chr16	37892864	37916494	ct	0.515223	0.560665	0.187714	0.21584	0.800798	0.701345
chr16	37916494	37952082	hsat2	0.81599	0.835046	0.252419	0.245982	0.925495	0.881125
chr16	37952082	37974678	ct	0.445774	0.577107	0.272835	0.219348	0.811221	0.737925
chr16	37974678	37997693	hsat2	0.822038	0.841502	0.247041	0.231561	0.935356	0.889635
chr16	37997693	38014959	ct	0.590408	0.680039	0.298169	0.271131	0.86337	0.776284
chr16	38014959	38017447	censat	0.0895	0.6055	0.250429	0.476533	0.944233	0.6225
chr16	38017447	38028998	ct	0.601223	0.623902	0.358053	0.290981	0.853563	0.765574
chr16	38028998	38213677	mon	0.559757	0.664111	0.2694	0.242205	0.832821	0.754157
chr16	38213677	38214097	ct	0.554	0.942	0.26425	0.308167	0.899	#N/A
chr16	38214097	38214897	censat	0.315	0.40725	0.251686	0.116167	0.771714	0.671143
chr16	38214897	38332941	ct	0.547742	0.608935	0.282091	0.268214	0.830326	0.757918
chr16	38332941	38342053	censat	0.619633	0.740309	0.282833	0.259197	0.906954	0.856094
chr16	38342053	38342360	ct	0.75	0.647	0.615	0.538	0.812	0.818
chr16	38342360	38373039	mon	0.549991	0.621871	0.26583	0.26665	0.837607	0.753875
chr16	38373039	38382785	censat	0.8	0.669	0.383571	0.343813	0.931205	0.872655
chr16	38382785	38392323	ct	0.661926	0.656379	0.26633	0.248296	0.864735	0.79235
chr16	38392323	38394564	censat	0.727889	#N/A	0.254	0.337662	0.893	0.855
chr16	38394564	38405092	censat	0.586686	0.62582	0.274789	0.285417	0.857707	0.779252
chr16	38405092	38413478	ct	0.281533	0.56435	0.271913	0.247955	0.835364	0.691857
chr16	38413478	38417827	censat	0.531031	0.740667	0.372036	0.287134	0.852794	0.794391
chr16	38417827	38432871	mon	0.497802	0.555092	0.252536	0.260359	0.810511	0.755714
chr16	38432871	38445237	censat	0.650627	0.681652	0.333527	0.279186	0.880878	0.796607
chr16	38445237	38479465	mon	0.479557	0.537972	0.263447	0.261501	0.814224	0.713965
chr16	38479465	38555940	ct	0.543368	0.655254	0.343412	0.346497	0.852634	0.79642
chr16	38555940	38573057	bsat	0.490633	0.611637	0.332265	0.310392	0.831395	0.790947
chr16	38573057	38599608	ct	0.591194	0.64598	0.33617	0.291852	0.882656	0.807741
chr16	38599608	38600382	censat	#N/A	0.393	0.333	0.342667	0.897667	0.696333
chr16	38600382	38630731	ct	0.568845	0.66709	0.281435	0.257961	0.864872	0.798618
chr16	38630731	38634286	bsat	0.483343	0.46137	0.205911	0.2335	0.822429	0.729375
chr16	38634286	38677908	ct	0.552604	0.633189	0.277987	0.268519	0.833063	0.766335
chr16	38677908	38680406	bsat	0.8	0.730333	0.456	0.2673	0.9846	0.80475
chr16	38680406	38699158	ct	0.329945	0.44942	0.213902	0.186102	0.754169	0.635976
chr16	38699158	38701304	bsat	0.3335	0.541	0.343125	0.23415	0.83375	0.782
chr16	38701304	38756844	ct	0.47709	0.677706	0.290816	0.255372	0.853429	0.767228
chr16	38756844	38766326	bsat	0.491835	0.568687	0.228814	0.234211	0.83503	0.715848
chr16	38766326	38802241	ct	0.556968	0.686629	0.353527	0.290738	0.867345	0.809145
chr16	38802346	38820676	ct	0.454718	0.674451	0.264346	0.282582	0.869206	0.800056
chr16	38820676	38833193	bsat	0.444808	0.575781	0.318734	0.269966	0.815167	0.757525
chr16	38833193	38983754	ct	0.593095	0.683271	0.321013	0.297093	0.883448	0.820913
chr16	38983754	38988702	censat	0.784421	0.779723	0.315183	0.2724	0.942086	0.899348
chr16	38988702	39166262	ct	0.576003	0.641245	0.316181	0.27915	0.86947	0.794308
chr16	39166262	39183175	hsat2	0.81489	0.822555	0.2423	0.221826	0.931486	0.886928
chr16	39183175	39186514	ct	0.479692	0.514476	0.154286	0.252641	0.735412	0.681229
chr16	39186514	39187244	censat	#N/A	#N/A	#N/A	0.1	0.267	#N/A
chr16	39187244	39207315	ct	0.547937	0.587635	0.274475	0.252503	0.828212	0.785333
chr16	39207315	39237710	hsat2	0.802393	0.828406	0.235517	0.21983	0.927891	0.878787
chr16	39237710	39261510	ct	0.520871	0.590612	0.213679	0.215469	0.80175	0.728081
chr16	39261510	39275100	hsat2	0.791651	0.837578	0.231755	0.238334	0.925154	0.901131
chr16	39275100	39357045	ct	0.521486	0.562183	0.273996	0.254553	0.846398	0.771782
chr16	39357045	39396518	hsat2	0.825739	0.850286	0.24505	0.234667	0.934507	0.892451
chr16	39396518	39400256	dhor	0.60821	0.541203	0.301591	0.249188	0.775194	0.75041
chr16	39400256	39434363	hsat2	0.803372	0.829987	0.244657	0.240536	0.929952	0.87966
chr16	39434363	39457429	ct	0.515878	0.619392	0.236805	0.205173	0.842202	0.73537
chr16	39457429	39471987	hsat2	0.784595	0.830572	0.237265	0.217147	0.929979	0.891279
chr16	39471987	39496532	ct	0.484757	0.561365	0.222114	0.207315	0.791907	0.722104
chr16	39496532	39503393	hsat2	0.774797	0.822252	0.232878	0.214372	0.927039	0.868351
chr16	39503393	39523668	dhor	0.59718	0.660353	0.313103	0.25644	0.789458	0.748516
chr16	39523668	52219756	hsat2	0.839818	0.845663	0.254508	0.24915	0.940574	0.90203
chr16	52219756	52223887	ct	0.557944	0.65	0.374082	0.279436	0.851143	0.751455
chr16	52223887	52227083	censat	0.767273	0.760364	0.444078	0.23291	0.903467	0.884333
chr16	52227083	52260530	ct	0.550235	0.590438	0.451078	0.220869	0.867906	0.749221
chr16	52260530	52263389	hsat2	0.825278	0.79384	0.304274	0.165045	0.934657	0.829424
chr16	52263389	57219471	ct	0.733823	0.813419	0.84536	0.715058	0.900575	0.82255
chr17	18892419	20527834	ct	0.713256	0.811676	0.847264	0.733107	0.883553	0.811731
chr17	20527834	20528114	censat	0.557	0.846	0.545	0.7415	0.7895	0.7085
chr17	20528114	21521740	ct	0.697824	0.781227	0.813364	0.692567	0.866472	0.802175
chr17	21521740	21523556	censat	0.617	0.9146	0.52162	0.405791	0.954822	0.922676
chr17	21523556	21525118	ct	0.8922	0.776625	0.523909	0.34555	0.940467	0.763
chr17	21525118	21525504	censat	#N/A	#N/A	0.773	0.529	1	0.762
chr17	21525504	21528106	ct	0.2842	0.613	0.3408	0.280515	0.7194	0.563782
chr17	21528106	21528300	censat	#N/A	0.909	0.502333	0.300767	0.972333	0.775333
chr17	21528300	21602233	ct	0.62546	0.73094	0.423781	0.308431	0.898952	0.80264
chr17	21602233	21604603	censat	0.694875	0.847333	0.620733	0.549176	0.944688	0.88
chr17	21604603	21612705	ct	0.674851	0.792042	0.519683	0.33784	0.893528	0.839543
chr17	21612705	21613222	censat	0.65	0.654833	0.280167	0.201417	0.891333	0.7005
chr17	21613222	21622145	ct	0.626821	0.638447	0.341827	0.286332	0.874758	0.769781
chr17	21622145	21636090	censat	0.874839	0.841639	0.449876	0.346224	0.940363	0.870953
chr17	21636090	21811486	ct	0.671237	0.731517	0.428015	0.335454	0.904005	0.813724
chr17	21811486	21815296	censat	0.355729	0.275943	0.443692	0.40218	0.847727	0.719656
chr17	21815296	21822079	ct	0.54294	0.693771	0.340436	0.324315	0.885192	0.816425
chr17	21822079	21961014	hsat3	0.787835	0.797172	0.307739	0.2647	0.937021	0.87967
chr17	21961014	22243817	hsat3	0.769059	0.750894	0.317227	0.285779	0.914813	0.84442
chr17	22243817	22285707	hsat3	0.7212	0.715445	0.310654	0.275036	0.931049	0.853697
chr17	22285707	22293542	hsat2	0.819	0.871252	0.241778	0.226115	0.945982	0.898395
chr17	22293542	22322414	ct	0.455713	0.536637	0.268575	0.203323	0.81956	0.716708
chr17	22322414	22398289	hsat2	0.831518	0.847245	0.262291	0.228766	0.938835	0.885533
chr17	22398289	22415469	ct	0.576401	0.598911	0.25299	0.231246	0.834123	0.730848
chr17	22415696	22421918	ct	0.683865	0.601496	0.406865	0.307438	0.835464	0.778098
chr17	22421918	22424953	censat	0.490383	0.425329	0.460429	0.265808	0.916267	0.700167
chr17	22424953	22431675	ct	0.610059	0.62048	0.390348	0.291114	0.904298	0.790132
chr17	22431675	22533864	hsat3	0.774273	0.805343	0.31956	0.259579	0.94042	0.87463
chr17	22533864	22556782	ct	0.585736	0.628873	0.358569	0.257243	0.876063	0.76106
chr17	22556782	22558028	censat	#N/A	#N/A	#N/A	0.611786	0.975333	0.902895
chr17	22558028	22577972	ct	0.694678	0.76108	0.488369	0.292834	0.909295	0.838174
chr17	22577972	22580070	censat	0.3712	0.562167	0.23389	0.124268	0.327143	0.394077
chr17	22580070	22683125	ct	0.809306	0.822667	0.790652	0.564647	0.950954	0.88571
chr17	22683125	22694673	censat	0.689341	0.814437	0.874579	0.762689	0.967273	0.922988
chr17	22694673	22712206	ct	0.768385	0.823632	0.809866	0.66794	0.913239	0.84243
chr17	22712206	22715282	censat	0.859375	0.957545	0.710684	0.6017	0.93155	0.886556
chr17	22715282	22893753	ct	0.85529	0.889339	0.879168	0.756215	0.953727	0.895363
chr17	22893753	22926977	mon	0.917362	0.931522	0.771916	0.612789	0.979482	0.888083
chr17	22926977	22930914	censat	0.829182	0.868627	0.860898	0.585716	0.97311	0.877902
chr17	22930914	22955415	ct	0.794994	0.815393	0.748097	0.496527	0.970241	0.882901
chr17	22955415	22955609	censat	0.96	1	0.67325	0.628	1	0.95825
chr17	22955609	22958213	ct	0.678571	0.5084	0.623889	0.350615	0.903357	0.813846
chr17	22958213	22958601	censat	#N/A	#N/A	#N/A	0.562	0.889	0.882
chr17	22958601	22960167	ct	0.755875	0.657892	0.572	0.382306	0.941867	0.779
chr17	22960167	22967877	censat	0.889559	0.845173	0.748235	0.490796	0.977969	0.928728
chr17	22967877	23036430	ct	0.672563	0.732171	0.474816	0.336592	0.918352	0.827628
chr17	23036430	23101337	censat	0.88716	0.889991	0.450179	0.349487	0.964394	0.913057
chr17	23101337	23346722	ct	0.614906	0.660978	0.316631	0.275914	0.862834	0.784232
chr17	23346722	23356398	mon	0.673457	0.7242	0.245581	0.288713	0.885204	0.813553
chr17	23356398	23360051	censat	0.436447	0.662281	0.271815	0.283245	0.873763	0.753333
chr17	23360051	23379829	mon	0.621418	0.693209	0.345134	0.310638	0.873345	0.791938
chr17	23379829	23381519	censat	0.826437	0.760364	0.292876	0.308083	0.886071	0.885978
chr17	23381519	23400425	ct	0.68878	0.775167	0.409177	0.409836	0.839864	0.789718
chr17	23400425	23400936	censat	0.9615	0.8645	0.261	0.3925	0.985	1
chr17	23400936	23407373	ct	0.542837	0.612045	0.362497	0.324825	0.86964	0.801929
chr17	23407373	23433372	mon	0.524342	0.615005	0.329056	0.264975	0.821962	0.744359
chr17	23433372	23892419	hor	0.713744	0.722429	0.407366	0.411248	0.858686	0.802142
chr17	23892419	27486939	act	0.68209	0.704587	0.468795	0.46631	0.851292	0.781518
chr17	27486939	27571319	hor	0.670992	0.736731	0.381519	0.363228	0.875338	0.802308
chr17	27571319	27576047	dhor	0.661829	0.671064	0.231881	0.260026	0.877125	0.815804
chr17	27576047	27656567	mon	0.69866	0.753145	0.395146	0.352549	0.864109	0.802748
chr17	27656567	27669956	ct	0.577922	0.609763	0.32719	0.249876	0.847208	0.755677
chr17	27669956	27671814	censat	0.494714	0.4485	0.348653	0.25515	0.881333	0.81475
chr17	27671814	27705372	ct	0.563496	0.622013	0.319605	0.244996	0.854121	0.740655
chr17	27705372	27706726	censat	#N/A	#N/A	0.66	#N/A	1	0.979
chr17	27706726	27711623	ct	0.528395	0.444391	0.304313	0.252386	0.797074	0.7435
chr17	27711623	27715433	censat	0.4845	0.702125	0.51112	0.551091	0.9515	0.864071
chr17	27715433	27722222	ct	0.633208	0.664292	0.423016	0.327708	0.885665	0.812524
chr17	27722222	27881606	hsat3	0.749233	0.777996	0.337695	0.276825	0.938098	0.85599
chr17	27881606	28089293	ct	0.554289	0.603596	0.40189	0.277211	0.864234	0.745288
chr17	28089293	28093083	mon	0.72284	0.780105	0.590941	0.416243	0.943235	0.802524
chr17	28093083	28100210	censat	0.793155	0.824294	0.677045	0.367956	0.958322	0.822917
chr17	28100210	28139193	mon	0.820828	0.827921	0.671936	0.499908	0.920954	0.804577
chr17	28139193	32486939	ct	0.728365	0.807433	0.835948	0.718394	0.871744	0.803614
chr18	10965698	11350790	ct	0.809088	0.871971	0.856706	0.767274	0.90595	0.847104
chr18	11350790	11351416	censat	0.7975	0.916	0.890889	0.830083	0.97625	0.83325
chr18	11351416	11465046	ct	0.867143	0.907534	0.862133	0.737345	0.966018	0.89815
chr18	11465046	11465507	gsat	#N/A	#N/A	1	0.593	1	0.6795
chr18	11465507	14413761	ct	0.75584	0.821891	0.84782	0.725928	0.897146	0.820018
chr18	14413761	14415124	censat	0.955667	0.712143	0.822111	0.6108	0.9278	0.8268
chr18	14415124	14497035	ct	0.844491	0.855165	0.793416	0.575665	0.938606	0.873171
chr18	14497035	14502444	censat	0.8867	0.835882	0.835821	0.5942	0.976655	0.895821
chr18	14502444	15171686	ct	0.845934	0.857758	0.794022	0.636182	0.905306	0.85217
chr18	15171686	15171789	censat	#N/A	0.988765	#N/A	#N/A	#N/A	#N/A
chr18	15171789	15326329	ct	0.786781	0.835894	0.630696	0.457291	0.908005	0.816649
chr18	15326329	15327876	censat	0.72725	0.9545	0.565222	0.419875	0.887	0.847727
chr18	15327876	15358998	ct	0.772499	0.82644	0.625327	0.433812	0.851842	0.812952
chr18	15358998	15359690	censat	0	#N/A	#N/A	0.479333	0.298727	0.158743
chr18	15359690	15396506	ct	0.716923	0.792109	0.530818	0.412933	0.899494	0.799861
chr18	15396506	15407322	censat	0.750855	0.800249	0.518646	0.430651	0.927972	0.802735
chr18	15407322	15542725	ct	0.781182	0.853654	0.579784	0.438178	0.914089	0.832486
chr18	15542725	15542847	censat	0.769	0.824	0.44	0.448	0.909	0.864
chr18	15542847	15607616	mon	0.863386	0.889896	0.600013	0.520267	0.924031	0.847538
chr18	15607616	15611197	dhor	0.937737	0.900125	0.708739	0.611423	0.95824	0.868263
chr18	15611197	15617513	dhor	0.885733	0.92706	0.68413	0.617545	0.937611	0.891774
chr18	15617513	15633403	dhor	0.761807	0.841187	0.623968	0.552441	0.891244	0.823718
chr18	15633403	15641581	dhor	0.843886	0.848178	0.571911	0.49893	0.902064	0.824075
chr18	15641581	15942313	hor	0.803377	0.843204	0.510147	0.473046	0.908335	0.847061
chr18	15942313	15962808	hor	0.793813	0.87137	0.582246	0.556931	0.919633	0.833372
chr18	15962808	15966041	hor	0.828727	0.848255	0.680561	0.599318	0.89912	0.852146
chr18	15966041	15971633	act	0.806409	0.816273	0.756908	0.685914	0.873526	0.803816
chr18	15971633	20740248	act	0.865333	0.892897	0.849044	0.769134	0.9447	0.897763
chr18	20740248	20933550	act	0.841288	0.782732	0.812609	0.741333	0.921922	0.873537
chr18	20933550	21015538	hor	0.904976	0.897873	0.702696	0.612452	0.953459	0.894522
chr18	21015538	21024664	hor	0.888512	0.87627	0.679061	0.600107	0.926572	0.870516
chr18	21024664	21121235	hor	0.902281	0.925709	0.730835	0.632273	0.948629	0.891143
chr18	21121235	21125454	dhor	0.843119	0.830627	0.691964	0.559398	0.885063	0.836689
chr18	21125454	25933550	ct	0.77173	0.839591	0.846001	0.726623	0.904965	0.830944
chr19	19655575	19876180	ct	0.728379	0.787579	0.841351	0.73323	0.866847	0.805948
chr19	19876180	19882478	censat	0.846	0.812109	0.824608	0.589892	0.96721	0.852205
chr19	19882478	19890617	ct	0.839446	0.87054	0.856653	0.638769	0.972228	0.859367
chr19	19890617	19893987	censat	0.914857	0.895111	0.90525	0.705696	0.966533	0.891913
chr19	19893987	21004104	ct	0.789212	0.845446	0.836982	0.729567	0.884194	0.821763
chr19	21004104	21054306	censat	0.759002	0.797015	0.564958	0.384583	0.925535	0.799706
chr19	21054306	21105598	ct	0.783549	0.805814	0.753931	0.682295	0.844883	0.780483
chr19	21105598	21111981	bsat	0.8994	0.907412	0.835321	0.724842	0.949559	0.882795
chr19	21111981	21624311	ct	0.799876	0.846473	0.856654	0.753157	0.8947	0.829841
chr19	21624311	21637430	bsat	0.89074	0.883672	0.877838	0.694518	0.956723	0.872989
chr19	21637430	21731822	ct	0.840572	0.868063	0.79823	0.713792	0.860172	0.78923
chr19	21731822	21736438	bsat	0.838273	0.885179	0.905032	0.736857	0.966833	0.858615
chr19	21736438	21977380	ct	0.796169	0.883538	0.861776	0.743094	0.918861	0.832887
chr19	21977380	21989700	bsat	0.876	0.955667	0.9507	0.870612	0.965768	0.913981
chr19	21989700	22012547	ct	0.493044	0.560418	0.56866	0.437482	0.695806	0.611466
chr19	22012547	22018610	bsat	0.887156	0.860517	0.546289	0.388488	0.977054	0.865244
chr19	22018610	22028914	ct	0.749897	0.821831	0.603525	0.420797	0.903312	0.831813
chr19	22028914	22031730	bsat	0.8235	0.844	0.7189	0.420833	0.934091	0.833615
chr19	22031730	22038462	ct	0.86668	0.731758	0.472382	0.304039	0.919278	0.817389
chr19	22038462	22041401	bsat	0.88525	0.621	0.372271	0.208444	0.890625	0.7894
chr19	22041401	22043987	ct	0.68	0.6382	0.439111	0.133617	0.791857	0.745417
chr19	22043987	22050016	bsat	0.904632	0.808375	0.476	0.331808	0.94887	0.854481
chr19	22050016	22053634	ct	0.76675	0.67925	0.430778	0.2787	0.9191	0.799091
chr19	22053634	22062685	bsat	0.708713	0.610708	0.336244	0.211177	0.888163	0.764359
chr19	22062685	22065310	ct	0.82525	0.59758	0.455167	0.420571	1	0.860429
chr19	22065310	22075423	bsat	0.867523	0.755825	0.378381	0.291539	0.92934	0.83502
chr19	22075423	22164092	ct	0.790523	0.715733	0.403532	0.286971	0.890742	0.79069
chr19	22164092	22175070	bsat	0.833143	0.666714	0.390587	0.294388	0.9281	0.734789
chr19	22175070	22178122	ct	0.904947	0.734994	0.444159	0.328922	0.96681	0.862926
chr19	22178122	22188795	bsat	0.756591	0.684292	0.393617	0.307463	0.931774	0.782109
chr19	22188795	22271329	ct	0.830086	0.775628	0.394337	0.311607	0.907404	0.841519
chr19	22271329	22276297	bsat	0.776353	0.713688	0.356647	0.3206	0.841455	0.774444
chr19	22276297	22377219	ct	0.775222	0.707603	0.32786	0.275681	0.87698	0.776333
chr19	22377219	22385532	bsat	0.820107	0.664	0.358606	0.286016	0.938634	0.814381
chr19	22385532	22391079	ct	0.89069	0.776724	0.339877	0.282051	0.9338	0.858308
chr19	22391079	22399428	bsat	0.884437	0.791619	0.349478	0.281522	0.951833	0.853179
chr19	22399428	22461811	ct	0.791402	0.768376	0.372472	0.313972	0.870359	0.807982
chr19	22461811	22490951	bsat	0.893817	0.70344	0.34316	0.271444	0.943988	0.859018
chr19	22490951	22852336	ct	0.849508	0.755025	0.457021	0.309279	0.920578	0.838404
chr19	22852336	22879231	bsat	0.904189	0.752351	0.564576	0.294461	0.954606	0.85412
chr19	22879231	22951010	ct	0.897891	0.805243	0.672115	0.363276	0.962044	0.886986
chr19	22951010	22968769	bsat	0.916529	0.745282	0.560506	0.324163	0.965104	0.853782
chr19	22968769	23056259	ct	0.90388	0.792515	0.618378	0.371663	0.948236	0.866986
chr19	23056259	23079454	bsat	0.869159	0.786321	0.648208	0.388578	0.960637	0.869656
chr19	23079454	23155143	ct	0.849098	0.782943	0.654662	0.59972	0.846183	0.781699
chr19	23155143	23166589	bsat	0.870541	0.807051	0.800096	0.620683	0.96888	0.855673
chr19	23166589	23178466	ct	0.774387	0.817823	0.8025	0.673224	0.911177	0.860422
chr19	23178466	23204645	bsat	0.909154	0.876358	0.804688	0.590625	0.964808	0.874508
chr19	23204645	23230233	ct	0.735417	0.74793	0.849392	0.757934	0.805297	0.732682
chr19	23230233	23238415	bsat	0.922043	0.950577	0.968306	0.868508	0.981079	0.909065
chr19	23238415	23390230	ct	0.796919	0.836599	0.861317	0.761389	0.880565	0.832198
chr19	23390230	23399433	bsat	0.90219	0.901476	0.97325	0.860343	0.978373	0.906188
chr19	23399433	23440971	ct	0.693751	0.829933	0.796381	0.697586	0.832323	0.768348
chr19	23440971	23457313	bsat	0.849989	0.896105	0.773423	0.567813	0.959703	0.863576
chr19	23457313	23462446	censat	0.861333	0.936333	#N/A	0.459962	0.541286	0.41963
chr19	23462446	23537413	ct	0.824578	0.878103	0.87707	0.806906	0.929628	0.849169
chr19	23537413	23546119	bsat	0.904083	0.926711	0.967512	0.837364	0.971281	0.9
chr19	23546119	23595709	ct	0.721788	0.763095	0.721577	0.616505	0.854631	0.785764
chr19	23595709	23602749	bsat	0.792571	0.848676	0.692755	0.488056	0.946086	0.871543
chr19	23602749	23609510	censat	0.719636	0.506417	0.522737	0.257921	0.575067	0.566024
chr19	23609510	23659735	ct	0.853409	0.919444	0.850804	0.698824	0.937022	0.851248
chr19	23659735	23664970	bsat	0.83075	0.933538	0.918625	0.672905	0.987857	0.857875
chr19	23664970	23667968	ct	0.878733	0.872	0.797846	0.5815	0.955187	0.845214
chr19	23667968	23671523	bsat	0.875176	0.8999	0.806187	0.633273	0.985455	0.872773
chr19	23671523	23680190	ct	0.858615	0.914364	0.844706	0.686542	0.979294	0.840932
chr19	23680190	23687025	bsat	0.855833	0.920421	0.886154	0.705	0.975524	0.90852
chr19	23687025	23698636	ct	0.834764	0.893667	0.831321	0.684821	0.946241	0.880761
chr19	23698636	23705407	bsat	0.86248	0.918937	0.789767	0.611708	0.978	0.853763
chr19	23705407	23800706	ct	0.909924	0.926992	0.87607	0.71121	0.969209	0.89564
chr19	23800807	23828034	ct	0.687835	0.737819	0.813534	0.743464	0.822044	0.777639
chr19	23828034	23828541	bsat	1	0.7	1	0.867	#N/A	0.947
chr19	23828541	23909619	ct	0.72853	0.866067	0.80018	0.70985	0.8495	0.792962
chr19	23909619	23930466	bsat	0.929205	0.943447	0.965093	0.875748	0.985718	0.888623
chr19	23930466	24033861	ct	0.90976	0.910993	0.847292	0.790058	0.956966	0.891052
chr19	24033861	24054350	bsat	0.737895	0.822372	0.570797	0.448755	0.912676	0.813823
chr19	24054350	24121675	ct	0.808014	0.852797	0.684793	0.635746	0.863469	0.778225
chr19	24121675	24142354	bsat	0.847934	0.848871	0.582519	0.375876	0.927387	0.816037
chr19	24142354	24197040	ct	0.77264	0.829707	0.743698	0.603993	0.887524	0.819241
chr19	24197040	24224098	bsat	0.891578	0.874638	0.946672	0.874727	0.961111	0.881007
chr19	24224098	24331901	ct	0.849862	0.917315	0.802536	0.729634	0.931089	0.874468
chr19	24331901	24347983	bsat	0.715545	0.826202	0.409159	0.326224	0.869158	0.74381
chr19	24347983	24352656	ct	0.633193	0.82845	0.306706	0.294513	0.889773	0.7361
chr19	24352656	24570766	mon	0.711115	0.846091	0.373359	0.328272	0.868841	0.763056
chr19	24570766	24655575	hor	0.828489	0.923265	0.445978	0.401685	0.896206	0.802522
chr19	24655575	25214335	hor	0.853559	0.921206	0.506552	0.450327	0.898096	0.824479
chr19	25214335	25231037	hor	0.80559	0.920112	0.524004	0.440176	0.866633	0.774424
chr19	25231037	25268012	mon	0.751986	0.848715	0.494437	0.425643	0.873695	0.774785
chr19	25268012	25302775	dhor	0.769132	0.85511	0.468098	0.397243	0.875511	0.811688
chr19	25302775	25305836	dhor	0.82805	0.865524	0.342188	0.270117	0.868739	0.77796
chr19	25305836	25329854	hor	0.743478	0.874504	0.374901	0.312113	0.879158	0.7643
chr19	25329854	25540889	hor	0.642911	0.856187	0.330141	0.27559	0.871832	0.787693
chr19	25540889	25621289	hor	0.673626	0.838777	0.312145	0.269588	0.869332	0.777586
chr19	25621289	25649842	dhor	0.776465	0.872398	0.442621	0.374366	0.888814	0.819469
chr19	25649842	25662269	dhor	0.793059	0.874427	0.489903	0.407841	0.895486	0.812744
chr19	25662269	25664815	dhor	0.731696	0.885269	0.517346	0.448034	0.872517	0.796621
chr19	25664815	25672228	dhor	0.785763	0.869031	0.472	0.342965	0.876716	0.831476
chr19	25672228	25684039	dhor	0.804872	0.887589	0.474431	0.410055	0.891288	0.790125
chr19	25684039	25690098	ct	0.6745	0.9039	0.471204	0.442846	0.915133	0.831638
chr19	25690098	25698948	hor	0.82788	0.88117	0.540457	0.418818	0.89301	0.8175
chr19	25698948	25740136	hor	0.862017	0.899559	0.584788	0.527254	0.917819	0.844885
chr19	25740136	25800914	mon	0.80402	0.884702	0.568241	0.479334	0.878756	0.79304
chr19	25800914	25818021	dhor	0.832806	0.890271	0.640565	0.567554	0.879298	0.809915
chr19	25818021	25821757	hor	0.809192	0.906863	0.646481	0.541216	0.879434	0.809
chr19	25821757	25826338	act	0.809732	0.873978	0.700683	0.663547	0.920914	0.855797
chr19	25826338	25828205	hor	0.765081	0.787111	0.701378	0.470021	0.874222	0.692862
chr19	25828205	25832447	act	0.784273	0.853485	0.725511	0.633167	0.92655	0.839218
chr19	25832447	29749519	act	0.670758	0.787846	0.674636	0.611447	0.862409	0.774329
chr19	29749519	29769351	act	0.803512	0.886614	0.623976	0.553082	0.891892	0.82906
chr19	29769351	30152526	mon	0.662847	0.85656	0.39761	0.340794	0.855025	0.767422
chr19	30152526	30179279	censat	0.686866	0.850607	0.531861	0.447848	0.888025	0.823276
chr19	30179279	30188161	mon	0.702893	0.891111	0.334729	0.302913	0.877844	0.787515
chr19	30188161	30199272	censat	0.668783	0.866602	0.395649	0.303187	0.892295	0.814246
chr19	30199272	30208025	mon	0.730459	0.894357	0.356038	0.288554	0.894294	0.826
chr19	30208025	30213745	censat	0.51492	0.596697	0.416522	0.397408	0.877297	0.783844
chr19	30213745	30234800	mon	0.711186	0.845221	0.378324	0.307542	0.891852	0.829091
chr19	30234800	30239717	censat	0.8347	0.914275	0.460949	0.478664	0.930978	0.863449
chr19	30239717	30261059	mon	0.899842	0.949966	0.712262	0.774702	0.972137	0.897637
chr19	30261059	30273600	censat	0.854792	0.90143	0.805985	0.797821	0.971725	0.895815
chr19	30273600	30279235	ct	0.374806	0.494809	0.552824	0.533337	0.743586	0.652511
chr19	30279235	30299402	censat	0.744973	0.724056	0.813438	0.731123	0.941641	0.867986
chr19	30299402	30381631	ct	0.688124	0.819584	0.614758	0.587595	0.819914	0.775923
chr19	30381631	30382355	censat	0.91275	0.636	0.495429	0.259487	0.9102	0.829375
chr19	30382355	30388554	ct	0.61535	0.788931	0.519111	0.313837	0.87488	0.784448
chr19	30388554	30396484	censat	0.783227	0.870049	0.472591	0.321208	0.929984	0.822929
chr19	30396484	34768171	ct	0.751465	0.829846	0.835946	0.719295	0.919042	0.849734
chr2	85991677	87403406	ct	0.762364	0.820177	0.833758	0.715313	0.889974	0.827657
chr2	87403406	87443522	censat	0.863944	0.87263	0.866941	0.755486	0.940807	0.881289
chr2	87443522	89350757	ct	0.758757	0.821424	0.83162	0.706072	0.908869	0.830875
chr2	89350757	89357797	hsat3	0.699333	0.635927	0.321121	0.2277	0.902357	0.793233
chr2	89357797	89381798	hsat3	0.758071	0.68779	0.330262	0.238287	0.935961	0.868315
chr2	89381798	89383323	hsat2	0.845793	0.880362	0.32455	0.229732	0.921806	0.849211
chr2	89383323	89384883	ct	0.765167	0.671857	0.367843	0.240286	0.857286	0.865556
chr2	89384883	89417214	hsat2	0.841489	0.844533	0.296051	0.243678	0.940777	0.87785
chr2	89417214	89421410	ct	0.511653	0.459678	0.403078	0.230732	0.829579	0.676
chr2	89421410	89422078	censat	#N/A	#N/A	0.55218	0.532571	0.924111	#N/A
chr2	89422078	89685523	ct	0.670192	0.664738	0.624427	0.478841	0.893084	0.790709
chr2	89685523	89695350	censat	0.7646	0.616824	0.804843	0.710741	0.927492	0.846189
chr2	89695350	89725009	ct	0.749716	0.728796	0.797274	0.728681	0.915724	0.8586
chr2	89725009	89763207	censat	0.850801	0.749968	0.819835	0.770145	0.938869	0.890486
chr2	89763207	89782161	ct	0.565765	0.713803	0.804292	0.716646	0.91229	0.790137
chr2	89782161	89785482	censat	0.0777778	0.25	0.113393	0.0406712	0.311042	0.208397
chr2	89785482	89819164	ct	0.669556	0.65809	0.486855	0.377481	0.869892	0.761821
chr2	89819164	89821733	censat	0.45926	0.4622	0.261302	0.219672	0.897087	0.532571
chr2	89821733	89838797	ct	0.588141	0.582582	0.437629	0.3254	0.876247	0.765989
chr2	89838797	89862611	hsat2	0.834015	0.835748	0.310169	0.232057	0.937457	0.865043
chr2	89862611	89879677	ct	0.608955	0.592424	0.432549	0.321994	0.878027	0.771707
chr2	89879677	89882246	censat	0.44058	0.55	0.419809	0.249368	0.815	0.773152
chr2	89882246	89915927	ct	0.648754	0.631304	0.492751	0.371841	0.874305	0.78432
chr2	89915927	89919206	censat	0.020825	0.806	#N/A	0.0315448	0.252981	0.155918
chr2	89919206	89937668	ct	0.561262	0.72622	0.807714	0.732373	0.893676	0.786068
chr2	89937668	90016776	censat	0.8556	0.8455	0.812393	0.767662	0.939045	0.907889
chr2	90016776	90319374	ct	0.667741	0.670132	0.644336	0.506231	0.895027	0.804826
chr2	90319374	90320019	censat	#N/A	#N/A	0.6105	0.5468	0.971429	#N/A
chr2	90320019	90324213	ct	0.490175	0.444063	0.392053	0.290089	0.880368	0.7452
chr2	90324213	90364427	hsat2	0.847271	0.840607	0.295935	0.24247	0.942327	0.879752
chr2	90364427	90389494	hsat3	0.752565	0.706667	0.311986	0.227525	0.941789	0.871692
chr2	90389494	90396446	hsat3	0.680917	0.689333	0.333976	0.240397	0.899367	0.790375
chr2	90396446	90843357	ct	0.671754	0.705907	0.672016	0.53601	0.907292	0.830727
chr2	90843357	90909680	censat	0.8549	0.860083	0.854978	0.792787	0.954028	0.894481
chr2	90909680	90933822	ct	0.597024	0.66746	0.819128	0.726345	0.897237	0.815609
chr2	90933822	90937262	censat	#N/A	0.667667	0.147007	0.3	0.275357	0.146143
chr2	90937262	90970871	ct	0.593517	0.623591	0.424407	0.31658	0.857803	0.738293
chr2	90970871	90972985	censat	0.377	0.43975	0.605033	0.403895	0.7652	0.822
chr2	90972985	90991502	ct	0.56559	0.595951	0.358426	0.294317	0.861539	0.758462
chr2	90991502	91610549	hsat2	0.839486	0.834512	0.254518	0.20432	0.936972	0.87305
chr2	91610549	91627604	ct	0.601073	0.5914	0.379377	0.248744	0.87	0.762358
chr2	91627604	91630167	censat	0.5365	0.449333	0.4374	0.42704	0.7436	0.638889
chr2	91630167	91663683	ct	0.630118	0.641354	0.439107	0.328882	0.859545	0.745526
chr2	91663683	91666107	censat	#N/A	#N/A	0.0966125	0.0486083	0.124814	0.127414
chr2	91666107	91690660	ct	0.586003	0.733053	0.785226	0.711087	0.889487	0.812644
chr2	91690660	91709494	censat	0.8426	0.893333	0.847312	0.772495	0.940218	0.888468
chr2	91709494	91998568	ct	0.666016	0.664403	0.714628	0.603148	0.876193	0.786199
chr2	91998568	92000142	censat	#N/A	#N/A	#N/A	0.232143	0.7	#N/A
chr2	92000142	92202030	ct	0.625614	0.654233	0.548803	0.349337	0.878143	0.774126
chr2	92202030	92202605	censat	#N/A	#N/A	#N/A	#N/A	#N/A	0.9
chr2	92202605	92232005	ct	0.617255	0.63645	0.600678	0.401048	0.867915	0.763836
chr2	92232005	92233600	censat	#N/A	0	0.436824	0.314397	0.241	0.09951
chr2	92233600	92260924	ct	0.580711	0.59027	0.427522	0.279893	0.845762	0.74838
chr2	92260924	92263505	censat	0.442167	0.59809	0.630313	0.510083	0.914923	0.8844
chr2	92263505	92267959	ct	0.5786	0.620913	0.414012	0.269765	0.77615	0.666115
chr2	92267959	92297386	hsat2	0.814592	0.819711	0.290707	0.238291	0.917714	0.853647
chr2	92297386	92300802	dhor	0.811111	0.727308	0.403365	0.376263	0.892963	0.808806
chr2	92300802	92307119	hor	0.723583	0.768855	0.448161	0.312592	0.883068	0.801627
chr2	92307119	92316502	hor	0.734164	0.765473	0.524912	0.453255	0.887007	0.812882
chr2	92316502	92333543	act	0.755246	0.79069	0.592947	0.527414	0.891452	0.826094
chr2	92333543	94673023	act	0.707615	0.777343	0.667318	0.610787	0.851256	0.786555
chr2	94673023	94695067	hor	0.687656	0.75079	0.56175	0.481537	0.851735	0.786327
chr2	94695067	94778753	ct	0.686891	0.748409	0.71882	0.539923	0.88978	0.791933
chr2	94778753	94779490	censat	#N/A	#N/A	#N/A	0.284433	0.556841	0.332
chr2	94779490	94812952	ct	0.610522	0.661165	0.503643	0.359801	0.872737	0.775909
chr2	94812952	94815263	censat	0.670556	0.675171	0.396864	0.47801	0.921517	0.755556
chr2	94815263	94832368	ct	0.629399	0.682384	0.458201	0.271498	0.844469	0.730851
chr2	94832368	94863780	hsat2	0.839059	0.853464	0.300261	0.245744	0.93019	0.858928
chr2	94863780	94880912	ct	0.643934	0.685437	0.423458	0.272157	0.849042	0.759633
chr2	94880912	94883222	censat	0.65855	0.635182	0.295776	0.564933	0.966917	0.824793
chr2	94883222	94916691	ct	0.635694	0.690697	0.485074	0.346391	0.875751	0.785153
chr2	94916691	94917678	censat	#N/A	0.455	0.18798	0.223206	0.610412	0.703923
chr2	94917678	95001216	ct	0.68901	0.74078	0.727284	0.53052	0.890269	0.80147
chr2	95001216	95013880	dhor	0.804878	0.832228	0.704263	0.53901	0.898983	0.823594
chr2	95013880	95020363	dhor	0.814323	0.901733	0.811729	0.58823	0.948525	0.883466
chr2	95020363	95034734	dhor	0.820937	0.89626	0.773742	0.558975	0.934708	0.867963
chr2	95034734	95077539	mon	0.85891	0.88672	0.795338	0.616941	0.942104	0.850223
chr2	95077539	95265161	ct	0.645301	0.751157	0.742656	0.418607	0.904221	0.80678
chr2	95265161	95270866	censat	0.63822	0.698941	0.689889	0.47038	0.885436	0.787194
chr2	95270866	95294883	ct	0.55121	0.62021	0.698564	0.317343	0.890094	0.716191
chr2	95294883	95296231	censat	0.708833	0.638557	0.710778	0.5003	0.9876	0.739571
chr2	95296231	95403721	ct	0.581617	0.640801	0.693866	0.507161	0.812027	0.712053
chr2	95403721	95405500	censat	0.920857	#N/A	0.843308	0.723273	0.962833	0.907167
chr2	95405500	95408477	ct	0.857741	0.863032	0.813472	0.73073	0.8895	0.828735
chr2	95408477	95412316	censat	0.922	0.943111	0.9033	0.65476	0.977621	0.924
chr2	95412316	96049774	ct	0.705123	0.77491	0.773163	0.640442	0.862404	0.791845
chr2	96049774	96052330	censat	0.886111	0.954133	0.77275	0.622947	0.975444	0.8867
chr2	96052330	96402192	ct	0.77834	0.834599	0.760911	0.636138	0.872294	0.796755
chr2	96402192	96449090	censat	0.87426	0.911711	0.899469	0.74832	0.958272	0.876958
chr2	96449090	96495379	ct	0.869559	0.894586	0.872512	0.739027	0.939064	0.857432
chr2	96495379	96498974	censat	0.964938	0.919417	0.881308	0.7915	0.96729	0.890194
chr2	96498974	97694089	ct	0.70132	0.80821	0.816176	0.693661	0.866622	0.786826
chr2	97694089	97724161	censat	0.878225	0.907557	0.929761	0.787581	0.961908	0.875367
chr2	97724161	97772254	ct	0.857039	0.874747	0.8994	0.784732	0.945604	0.864513
chr2	97772254	97776878	censat	0.939233	0.905474	0.939865	0.815492	0.965172	0.897236
chr2	97776878	97945141	ct	0.843866	0.886982	0.844762	0.694927	0.951539	0.855371
chr2	97945141	97949797	censat	0.961083	0.930379	0.959587	0.844359	0.974767	0.916444
chr2	97949797	98345037	ct	0.743144	0.805285	0.833895	0.726756	0.882092	0.808564
chr2	98345037	98345164	mon	#N/A	0.872	1	0.594	0.7145	0.625
chr2	98345164	99673021	ct	0.768713	0.834412	0.827619	0.705827	0.899176	0.830243
chr20	21383660	25835813	ct	0.71799	0.792599	0.787915	0.673263	0.867073	0.793243
chr20	25835813	25838864	censat	0.904	0.905714	0.864125	0.739222	0.965263	0.904895
chr20	25838864	25856576	ct	0.826681	0.817453	0.885855	0.739728	0.947035	0.877051
chr20	25856576	25873890	censat	0.245696	0.305184	0.515156	0.420921	0.549214	0.436061
chr20	25873890	25969294	ct	0.829218	0.885441	0.793562	0.685025	0.943242	0.847509
chr20	25969294	25979247	mon	0.90461	0.932959	0.795568	0.710275	0.940419	0.87795
chr20	25979247	25983557	censat	0.80055	0.904692	0.785286	0.698593	0.975963	0.879964
chr20	25983557	25987435	mon	0.7768	0.804917	0.692	0.600409	0.979909	0.8676
chr20	25987435	25996401	censat	0.794238	0.827196	0.901204	0.729034	0.949325	0.862961
chr20	25996401	26059067	ct	0.806936	0.902366	0.852748	0.689865	0.939929	0.857712
chr20	26059067	26068845	censat	0.80312	0.807504	0.888795	0.725964	0.898379	0.829403
chr20	26068845	26086806	ct	0.816257	0.883877	0.847396	0.750832	0.93264	0.848794
chr20	26086806	26089932	censat	0.9012	0.900846	0.841643	0.739	0.978429	0.917083
chr20	26089932	26254237	ct	0.827858	0.881481	0.74558	0.659181	0.846005	0.806473
chr20	26254237	26255521	censat	0.90175	0.877727	0.910708	0.84761	0.976263	0.938783
chr20	26255521	26280174	ct	0.853353	0.894645	0.77987	0.688336	0.952736	0.893435
chr20	26280174	26281860	censat	0.7309	0.503608	0.912308	0.854133	0.923575	0.886143
chr20	26281860	26318020	mon	0.924807	0.930412	0.824033	0.699299	0.950105	0.903216
chr20	26318020	26332347	dhor	0.938708	0.931312	0.824291	0.732771	0.966117	0.896591
chr20	26332347	26336314	dhor	0.91525	0.921916	0.796852	0.707516	0.970938	0.922379
chr20	26336314	26341078	dhor	0.932026	0.933791	0.771212	0.676116	0.96405	0.910614
chr20	26341078	26343418	ct	0.812889	0.8331	0.701	0.511	0.886	0.860667
chr20	26343418	26356678	dhor	0.91272	0.929397	0.813813	0.708221	0.964608	0.916726
chr20	26356678	26363662	dhor	0.880619	0.8992	0.74368	0.637481	0.936561	0.882539
chr20	26363662	26383658	dhor	0.866168	0.89336	0.721961	0.633593	0.90686	0.851574
chr20	26383658	26925852	hor	0.891114	0.895802	0.710581	0.605998	0.927256	0.875401
chr20	26925852	29099655	act	0.873807	0.860448	0.830301	0.74339	0.936	0.887707
chr20	29099655	29521051	hor	0.903075	0.919082	0.717306	0.569678	0.93489	0.87767
chr20	29521051	29615123	ct	0.737647	0.827567	0.696841	0.599695	0.840746	0.76063
chr20	29615123	29617314	bsat	0.223483	0.918821	0.490386	0.337633	0.726697	0.635082
chr20	29617314	29617913	ct	#N/A	0.969667	0.9134	0.887917	1	0.914286
chr20	29617913	29620489	censat	0.9442	0.87725	0.879449	0.742392	0.98152	0.948036
chr20	29620489	29695615	ct	0.81239	0.894429	0.783641	0.619199	0.947807	0.880411
chr20	29695615	29697052	censat	0	0.392533	0.0431216	0.0427219	0.0278	0.0387302
chr20	29697052	29704793	bsat	0.0164268	0.406714	0.145448	0.0578776	0.12975	0.0768439
chr20	29704793	29728546	ct	0.560095	0.754226	0.779715	0.698415	0.822923	0.779804
chr20	29728546	29834683	mon	0.877382	0.908058	0.745612	0.605267	0.941668	0.890147
chr20	29834683	29848541	hsat3	0.824462	0.921625	0.604232	0.464168	0.955884	0.853509
chr20	29848541	29953429	mon	0.89284	0.914929	0.712239	0.581243	0.954557	0.88255
chr20	29953429	29985935	ct	0.58888	0.680209	0.757026	0.648763	0.764577	0.715275
chr20	29985935	29993791	censat	0.863059	0.91463	0.877119	0.585428	0.946079	0.892379
chr20	29993791	30084282	ct	0.68911	0.773496	0.671806	0.494352	0.776875	0.776288
chr20	30084282	30089613	censat	0.834091	0.887857	0.695	0.544259	0.954	0.87884
chr20	30089613	30101853	ct	0.859202	0.898746	0.74129	0.490626	0.937047	0.87243
chr20	30101853	30104076	censat	0.910167	0.875	0.837533	0.581333	0.944625	0.886333
chr20	30104076	30124536	ct	0.864644	0.859187	0.766712	0.503435	0.965151	0.855
chr20	30124536	30125904	censat	#N/A	0.945455	0.745667	0.549167	0.967444	0.902364
chr20	30125904	30207383	ct	0.711213	0.83014	0.743738	0.530843	0.8595	0.760931
chr20	30207383	30209520	censat	0.9526	0.9165	0.824333	0.591588	0.952643	0.919846
chr20	30209520	30212432	ct	0.864944	0.89225	0.776788	0.572486	0.921345	0.914345
chr20	30212432	30216278	censat	0.927875	0.937833	0.674625	0.491287	0.956348	0.891
chr20	30216278	30234796	ct	0.888646	0.910416	0.743866	0.510899	0.930484	0.874
chr20	30234796	30241322	censat	0.909	0.880304	0.778906	0.555323	0.954103	0.868034
chr20	30241322	30253584	ct	0.840724	0.858351	0.787476	0.60417	0.951455	0.880808
chr20	30253584	30259743	censat	#N/A	#N/A	0.781062	0.582332	0.986667	0.909
chr20	30259743	30355467	ct	0.782384	0.81752	0.73457	0.529999	0.842427	0.764579
chr20	30355467	30358087	censat	0.927111	0.9	0.850082	0.58485	0.947827	0.891118
chr20	30358087	30360955	bsat	0.915556	0.949227	0.875231	0.541911	0.97489	0.927553
chr20	30360955	30458423	ct	0.81334	0.828136	0.724009	0.492471	0.867192	0.802511
chr20	30458423	30460154	censat	0.966667	0.939333	0.787647	0.374539	0.95404	0.934741
chr20	30460154	30509640	ct	0.55937	0.734741	0.700485	0.44292	0.78809	0.799471
chr20	30509640	30515714	censat	0.445935	0.818509	0.810449	0.528752	0.910311	0.834867
chr20	30515714	30519604	mon	0.8875	0.877714	0.6746	0.427923	0.971846	0.827214
chr20	30519604	30523868	censat	0.870571	0.833294	0.61343	0.4007	0.903522	0.831607
chr20	30523868	30534385	mon	0.949333	0.90825	0.68575	0.337378	0.960833	0.834941
chr20	30534385	30626977	ct	0.788967	0.829615	0.485601	0.335954	0.90107	0.815063
chr20	30626977	30628871	censat	0.7	#N/A	0.672333	0.411667	0.934143	0.771
chr20	30628871	30631971	dhor	0.8	0.9434	0.547	0.36075	0.934286	0.895
chr20	30631971	30663157	mon	0.846069	0.839289	0.629702	0.387711	0.90681	0.825511
chr20	30663157	30814141	hor	0.887306	0.895848	0.763249	0.494559	0.919977	0.882119
chr20	30814141	30924611	mon	0.719471	0.786535	0.474553	0.301601	0.883602	0.805275
chr20	30924611	30949108	ct	0.463376	0.580448	0.470502	0.35524	0.849192	0.78098
chr20	30949108	30956764	bsat	0.54165	0.7815	0.477414	0.35378	0.87835	0.932467
chr20	30956764	30958281	censat	#N/A	0.4	0.889333	0.355667	0.960857	0.8
chr20	30958281	31038365	ct	0.496324	0.661221	0.39851	0.291807	0.863318	0.803949
chr20	31038365	31039370	censat	#N/A	#N/A	#N/A	0.6	0.833333	1
chr20	31039370	31043346	bsat	#N/A	#N/A	0.351174	0.382531	0.98063	#N/A
chr20	31043346	31066075	ct	0.622182	0.602858	0.204394	0.361206	0.871038	0.735321
chr20	31066075	31069161	bsat	0.52625	1	#N/A	0.154	0.8586	0.846833
chr20	31069161	31177620	ct	0.520163	0.594712	0.335111	0.284549	0.828639	0.768952
chr20	31177620	31179341	censat	#N/A	1	0.444556	0.4604	0.948	#N/A
chr20	31179341	31213889	ct	0.463889	0.597154	0.444971	0.314049	0.880392	0.768111
chr20	31213889	31216132	censat	0.7365	0.570167	0.56825	0.301956	0.947778	0.840286
chr20	31216132	31225994	mon	0.832883	0.881364	0.618882	0.416583	0.942689	0.869622
chr20	31225994	31318522	ct	0.724583	0.773762	0.456181	0.33519	0.896174	0.809517
chr20	31318522	31322070	censat	0.942481	0.927393	0.650232	0.436458	0.949275	0.899636
chr20	31322070	31366248	mon	0.818045	0.865604	0.491277	0.386879	0.924917	0.83292
chr20	31366248	31389166	ct	0.565689	0.718194	0.644878	0.530719	0.870548	0.771376
chr20	31389166	31391250	bsat	0.51915	0.366912	0.676969	0.582543	0.782038	0.624622
chr20	31391250	31392753	censat	0.24	0.121333	0.686926	0.466203	0.707595	0.543935
chr20	31392753	31463338	ct	0.69171	0.732656	0.457498	0.340572	0.904097	0.799203
chr20	31463338	31463984	censat	#N/A	0.8436	0.386857	0.187587	0.95525	0.98675
chr20	31463984	31464403	bsat	0.966667	0.9625	0.468475	0.30325	0.948091	0.983333
chr20	31464403	31492598	mon	0.768303	0.807145	0.465708	0.345208	0.91228	0.824581
chr20	31492598	31501399	ct	0.697364	0.706365	0.368956	0.305694	0.866304	0.769308
chr20	31501399	31503978	censat	0.727	0.966667	0.620287	0.529957	0.966407	0.916957
chr20	31503978	31506831	bsat	0.8104	0.724364	0.502878	0.336947	0.965864	0.864149
chr20	31506831	31625006	ct	0.711725	0.724238	0.390114	0.298294	0.884444	0.798937
chr20	31625006	31685375	mon	0.745598	0.725491	0.347991	0.261131	0.871209	0.805538
chr20	31685375	31694601	hsat3	0.693	0.434225	0.4532	0.332055	0.923923	0.729647
chr20	31694601	31725734	mon	0.690616	0.741992	0.363904	0.321817	0.873337	0.781994
chr20	31725734	31731518	hor	0.644133	0.763663	0.337018	0.246876	0.86712	0.805
chr20	31731518	31747572	hor	0.795429	0.572667	0.392444	0.259078	0.912143	0.792882
chr20	31747572	31761402	hor	0.6834	0.79525	0.375667	0.320543	0.835625	0.7824
chr20	31761402	31774736	hor	0.4716	#N/A	0.265722	0.173767	0.862333	0.816571
chr20	31774736	31785329	hor	0.709435	0.77	0.306445	0.262603	0.890026	0.806667
chr20	31785329	31844271	hor	0.840556	0.683	0.209415	0.32846	0.872407	0.698722
chr20	31844271	31905998	hor	#N/A	#N/A	0.15	0.2	0.742333	0.522333
chr20	31905998	32017135	mon	0.678687	0.690777	0.327587	0.269744	0.85229	0.765345
chr20	32017135	32969590	hsat3	0.713193	0.694259	0.31198	0.259097	0.884773	0.796527
chr20	32969590	34784173	ct	0.672581	0.761253	0.814183	0.673482	0.87686	0.798163
chr20	34784173	34784555	censat	1	#N/A	0.917	0.857	1	0.969
chr20	34784555	37114911	ct	0.76962	0.838924	0.85842	0.728956	0.898559	0.820813
chr20	37114911	37114981	censat	0.923	1	1	0.75	0.909	0.944
chr20	37114981	37969538	ct	0.732542	0.819329	0.828374	0.712657	0.858351	0.787642
chr21	0	2999	censat	#N/A	#N/A	#N/A	0.727	#N/A	#N/A
chr21	2999	65354	ct	0.627857	0.639647	0.317086	0.266378	0.829572	0.753376
chr21	65354	223691	censat	0.793359	0.770035	0.346154	0.287912	0.905364	0.849843
chr21	223691	224198	ct	0.801625	0.865875	0.42325	0.383875	0.939	0.87425
chr21	224198	226367	censat	0.674638	0.704424	0.430461	0.391939	0.885	0.8015
chr21	226367	231947	gsat	0.734035	0.700253	0.321343	0.26458	0.905849	0.834408
chr21	231947	249841	ct	0.728313	0.685709	0.290418	0.239308	0.889264	0.81717
chr21	249841	253690	censat	0.68365	0.816917	0.333147	0.27069	0.9015	0.801941
chr21	253690	293068	ct	0.578252	0.510379	0.242233	0.203919	0.830151	0.728755
chr21	293068	294301	censat	0.499075	0.48558	0.270163	0.214863	0.79825	0.742
chr21	294301	314493	ct	0.556739	0.585891	0.286185	0.24061	0.789092	0.706807
chr21	314493	316675	censat	0.688952	0.658164	0.347146	0.3096	0.8505	0.79975
chr21	316675	329690	ct	0.597788	0.517169	0.336249	0.265837	0.829242	0.735514
chr21	329690	330552	censat	0.400562	0.459429	0.136143	0.153	0.748	0.66
chr21	330552	334605	censat	0.501674	0.499621	0.357871	0.270452	0.841065	0.704774
chr21	334605	446242	ct	0.604569	0.579122	0.263786	0.23779	0.830973	0.745811
chr21	446242	468879	hsat3	0.595067	0.550884	0.324403	0.295112	0.847853	0.744414
chr21	468879	1117360	bsat	0.744266	0.733357	0.389883	0.339265	0.91513	0.852517
chr21	1117360	1241002	hsat3	0.840176	0.777669	0.336321	0.324455	0.924756	0.871233
chr21	1241002	1953075	hsat1A	0.526216	0.437217	0.293863	0.304076	0.730108	0.671208
chr21	1953075	1979970	bsat	0.714278	0.697407	0.403968	0.342196	0.919232	0.834965
chr21	1979970	2132547	hsat3	0.648568	0.613508	0.34379	0.276046	0.886126	0.795385
chr21	2132547	2245842	ct	0.607283	0.615622	0.298781	0.260466	0.841782	0.744309
chr21	2245842	2247072	censat	0.4105	0	0.3347	0.2488	0.840909	0.727875
chr21	2247072	2250668	ct	0.473722	0.550636	0.317125	0.259558	0.837429	0.758393
chr21	2250668	2252036	censat	0.55925	0.54525	0.3385	0.2165	0.858667	0.619667
chr21	2252036	2305364	ct	0.560732	0.54236	0.277675	0.231847	0.800416	0.723821
chr21	2305364	2307506	censat	0.816133	0.941	0.273519	0.202706	0.937375	0.895687
chr21	2307506	2310429	ct	0.736485	0.674142	0.24129	0.189938	0.895475	0.806
chr21	2310429	2314274	censat	0.621455	0.602571	0.320562	0.291551	0.835914	0.834259
chr21	2314274	2341094	ct	0.608422	0.582637	0.293458	0.270329	0.881898	0.797264
chr21	2341094	2342787	gsat	0.46025	#N/A	0.364387	0.322896	0.959548	0.86225
chr21	2342787	2342952	ct	0.9545	#N/A	0.332	0.091	#N/A	#N/A
chr21	2342952	2372001	censat	0.753538	0.784201	0.335825	0.273196	0.907007	0.828307
chr21	2372001	2388338	ct	0.587349	0.545279	0.268152	0.212894	0.845303	0.729154
chr21	2388338	2400429	censat	0.435408	0.472078	0.312222	0.247272	0.838067	0.692582
chr21	2400429	2472263	ct	0.512339	0.518465	0.297456	0.235589	0.80818	0.716757
chr21	2472263	2534060	censat	0.53641	0.539273	0.299643	0.241883	0.864963	0.743544
chr21	2534060	2556159	ct	0.408771	0.419014	0.306202	0.215138	0.792721	0.683039
chr21	2556159	2559178	bsat	0.5	0.254667	0.30155	0.262894	0.7614	0.6243
chr21	2559178	2573180	ct	0.549311	0.459226	0.392863	0.265734	0.867929	0.676059
chr21	2573180	2575055	bsat	#N/A	0.95	0.30519	0.230668	0.978231	0.889467
chr21	2575055	2692050	ct	0.546946	0.501899	0.434141	0.215152	0.824683	0.677251
chr21	2692050	2762174	censat	0.584473	0.550129	0.32465	0.210277	0.871807	0.742108
chr21	2762174	2785899	ct	0.698503	0.612568	0.465935	0.241231	0.869159	0.768316
chr21	2785899	2788305	gsat	0.785781	0.7	0.160197	0.236042	0.684286	0.754733
chr21	2788305	2793445	ct	0.63864	0.592143	0.434815	0.180586	0.866844	0.759903
chr21	2793445	2805667	bsat	0.622047	0.567899	0.53725	0.251638	0.875846	0.74482
chr21	2805667	2976159	ct	0.644041	0.641935	0.629456	0.552706	0.777697	0.710334
chr21	2976159	2988590	bsat	0.808235	0.780509	0.771049	0.57401	0.91333	0.810229
chr21	2988590	3108298	ct	0.664447	0.679388	0.656498	0.536058	0.824846	0.749902
chr21	3108298	5612715	rDNA	0.236914	0.580389	0.337767	0.312053	0.422342	0.416697
chr21	5612715	5613027	ct	0.24575	0.848125	0.24975	0.223263	0.641125	0.58375
chr21	5613027	5618121	censat	0.230411	0.546742	0.284619	0.231645	0.565426	0.574806
chr21	5618121	5652611	ct	0.558502	0.469323	0.409711	0.291834	0.805585	0.704106
chr21	5652611	5661880	censat	0.623082	0.568264	0.492889	0.367322	0.872288	0.739763
chr21	5661880	5667308	gsat	0.796917	0.634667	0.405032	0.304942	0.925127	0.815439
chr21	5667308	5671424	ct	0.701115	0.694635	0.381433	0.2911	0.918141	0.843203
chr21	5671424	5673372	censat	0.846656	0.794444	0.353389	0.245683	0.920243	0.864727
chr21	5673372	5719396	ct	0.671027	0.598099	0.347585	0.266102	0.855791	0.757892
chr21	5719396	5720632	censat	0.4085	#N/A	0.09325	0.2125	0.575333	0.737
chr21	5720636	5724774	censat	0.456714	#N/A	0.293793	0.264194	0.863105	0.749053
chr21	5724774	5832026	ct	0.548306	0.532892	0.290236	0.224838	0.81442	0.71329
chr21	5832026	6023807	hsat3	0.619622	#N/A	0.306207	0.255462	0.860556	0.752848
chr21	6023807	6334841	bsat	0.758875	0.7608	0.386898	0.335306	0.907425	0.844041
chr21	6334841	6383977	ct	0.612989	0.633189	0.294942	0.27289	0.842506	0.762467
chr21	6383977	6494491	hsat3	0.71105	0.607158	0.266903	0.251407	0.854353	0.793257
chr21	6494491	6533459	ct	0.565882	0.5885	0.263367	0.247364	0.815929	0.72823
chr21	6533459	6547528	censat	0.794826	0.831184	0.337345	0.298575	0.894075	0.853228
chr21	6547528	6549713	gsat	0.706905	#N/A	0.34064	0.371809	0.910161	0.820109
chr21	6549713	6574818	ct	0.680772	0.626381	0.288383	0.275983	0.866429	0.792758
chr21	6574818	6578668	censat	0.773611	0.793143	0.369276	0.275686	0.877645	0.807857
chr21	6578668	6588886	ct	0.607134	0.678	0.280064	0.237194	0.802036	0.742148
chr21	6588886	6590244	censat	0.6902	#N/A	0.276933	0.213444	0.793111	0.676222
chr21	6590244	6607521	ct	0.485207	0.535935	0.254959	0.2354	0.791756	0.696333
chr21	6607521	6609671	censat	0.66715	0.699857	0.36695	0.307455	0.872682	0.780905
chr21	6609671	6622145	ct	0.620525	0.589298	0.318218	0.286438	0.834615	0.737031
chr21	6622145	6623401	censat	0.5134	0.4435	0.342227	0.25969	0.831182	0.728636
chr21	6623402	6624776	censat	0.6215	0.574	0.371125	0.307375	0.83225	0.7125
chr21	6624776	6665005	ct	0.699549	0.688312	0.306784	0.283929	0.859374	0.80052
chr21	6665005	6853060	hsat3	0.755922	0.721977	0.301081	0.284064	0.852392	0.79808
chr21	6853060	6859956	hsat1A	0.683786	0.690333	0.262762	0.363664	0.7768	0.766214
chr21	6859956	6892025	hsat1B	0.757591	0.796632	0.282963	0.302739	0.86431	0.822886
chr21	6892025	6900950	ct	0.577956	0.581117	0.251094	0.261608	0.856274	0.741405
chr21	6900950	6903594	censat	#N/A	0.763625	0.31438	0.317	0.824	0.7654
chr21	6903594	7042262	ct	0.600411	0.610238	0.260287	0.253638	0.810287	0.728919
chr21	7042262	7047487	hsat3	#N/A	0.5056	0.369312	0.290813	0.924652	0.796818
chr21	7047487	7052233	bsat	0.726857	0.789515	0.409564	0.369445	0.876	0.840412
chr21	7052233	7101753	ct	0.498878	0.63158	0.249772	0.262702	0.816885	0.762649
chr21	7101753	7390654	hsat3	0.7077	0.742248	0.29335	0.26363	0.853544	0.795403
chr21	7390654	7497101	ct	0.608654	0.609759	0.278445	0.242897	0.814559	0.750539
chr21	7497101	7501723	censat	0.598165	0.639156	0.393444	0.314089	0.840851	0.777415
chr21	7501723	7502977	censat	#N/A	0.35	0.257833	0.206375	0.634	0.5914
chr21	7502977	7515462	ct	0.596445	0.634609	0.337866	0.312392	0.842516	0.77172
chr21	7515462	7517598	censat	0.810667	0.902	0.376389	0.31822	0.8277	0.743176
chr21	7517598	7534723	ct	0.562368	0.583558	0.31219	0.306555	0.846276	0.725383
chr21	7534723	7536072	censat	0.4446	0.452167	0.31405	0.264143	0.80225	0.718833
chr21	7536072	7589024	ct	0.558591	0.541826	0.259382	0.230703	0.80953	0.730799
chr21	7589024	7591147	censat	0.8	0.822667	0.522625	0.399941	0.8735	0.894769
chr21	7591147	7594065	ct	0.7985	0.7762	0.27969	0.231975	0.903765	0.856763
chr21	7594065	7597823	censat	0.6355	0.8762	0.401285	0.371865	0.87365	0.799143
chr21	7597823	7622978	ct	0.671604	0.673439	0.300206	0.274912	0.874338	0.805889
chr21	7622978	7626410	gsat	0.9	0.696333	0.4012	0.377111	0.886146	0.865595
chr21	7626410	7632453	censat	0.718331	0.723212	0.435805	0.322834	0.900283	0.849214
chr21	7632453	7638878	ct	0.616695	0.59885	0.287388	0.29665	0.812275	0.723029
chr21	7638878	7640117	censat	0.566833	0.546267	0.3721	0.277727	0.791909	0.661545
chr21	7640117	7644359	censat	0.698806	0.672	0.349386	0.31424	0.856818	0.823773
chr21	7644359	7684062	ct	0.659881	0.657286	0.319727	0.291133	0.854912	0.802925
chr21	7684062	7729200	hsat3	0.703838	0.67525	0.336875	0.321615	0.887239	0.820461
chr21	7729200	7777417	hsat1A	0.493194	0.50012	0.189755	0.223878	0.674808	0.644071
chr21	7777417	7794709	hsat1B	0.735214	0.731643	0.263556	0.340342	0.83782	0.783345
chr21	7794709	7986294	ct	0.637912	0.662179	0.31892	0.292678	0.868171	0.80032
chr21	7986294	7995729	hsat3	0.689	0.733949	0.291284	0.233901	0.901189	0.827866
chr21	7995729	8012803	ct	0.63588	0.661559	0.273924	0.267337	0.81655	0.743934
chr21	8012803	8014655	censat	#N/A	#N/A	0.293739	0.493	0.937	#N/A
chr21	8014655	8046431	ct	0.598827	0.626774	0.267986	0.24696	0.84386	0.757048
chr21	8046431	8048414	censat	0.576833	0.66228	0.429964	0.322929	0.932297	0.952875
chr21	8048414	8073769	ct	0.545315	0.611323	0.235583	0.229911	0.826347	0.764743
chr21	8073769	8074497	censat	#N/A	0.9	0.3	0.233333	0.964	0.933
chr21	8074497	8095838	ct	0.586232	0.595732	0.267193	0.250669	0.826306	0.75373
chr21	8095838	8168711	hsat3	0.78563	0.807832	0.306788	0.281669	0.935805	0.885093
chr21	8168711	8180694	mon	0.599008	0.628239	0.239457	0.242708	0.83388	0.717744
chr21	8180694	8253498	hor	0.570052	0.595123	0.230326	0.199597	0.826528	0.73721
chr21	8253498	8396079	mon	0.585368	0.616793	0.242589	0.223794	0.815948	0.750854
chr21	8396079	8432134	hsat3	0.602386	0.654978	0.399035	0.352689	0.88958	0.81268
chr21	8432134	8479566	mon	0.573053	0.625387	0.275095	0.262355	0.8314	0.741631
chr21	8479566	8491868	hsat3	0.67908	0.730172	0.350271	0.290018	0.878566	0.810127
chr21	8491868	8551812	mon	0.657039	0.686978	0.265553	0.227785	0.854624	0.78338
chr21	8551812	8677265	ct	0.54952	0.630882	0.277169	0.255821	0.836192	0.768571
chr21	8677265	8679423	bsat	0.642857	0.84896	0.323635	0.322834	0.930443	0.886068
chr21	8679423	8682709	censat	0.455	0.845611	0.368448	0.32636	0.939718	0.916684
chr21	8682709	8761635	ct	0.605544	0.606305	0.29613	0.252316	0.836251	0.768504
chr21	8761635	8763124	censat	0.969667	0.879545	0.381867	0.380833	0.937522	0.897909
chr21	8763124	8770801	bsat	0.718213	0.833387	0.344199	0.315958	0.916345	0.8831
chr21	8770801	8799240	ct	0.785682	0.806426	0.409066	0.355127	0.916982	0.86699
chr21	8799240	8882331	mon	0.648498	0.684119	0.2836	0.259845	0.857315	0.782537
chr21	8882331	8898215	hor	0.75075	0.797428	0.319371	0.276908	0.901289	0.832178
chr21	8898215	8904725	mon	0.63705	0.645962	0.291456	0.248927	0.821295	0.787064
chr21	8904725	9022780	hsat3	0.686538	0.705158	0.313118	0.279517	0.923532	0.86344
chr21	9022780	9143157	ct	0.5571	0.585779	0.287176	0.260404	0.84454	0.778751
chr21	9143157	9145062	censat	0.354	0.715333	0.54575	0.4856	0.797	0.860625
chr21	9145062	9158761	ct	0.440047	0.543361	0.29361	0.306524	0.860289	0.717889
chr21	9158761	9159761	censat	0.65	0.896	0.393167	0.285009	0.956821	0.936056
chr21	9159761	9375566	ct	0.619041	0.67003	0.300451	0.271392	0.867117	0.794026
chr21	9375566	9453313	censat	0.885967	0.882625	0.361958	0.339554	0.949399	0.91495
chr21	9453313	9731827	ct	0.583963	0.598099	0.320844	0.286401	0.834598	0.770493
chr21	9731827	9733749	censat	#N/A	#N/A	0.464283	0.466763	0.960667	0.955397
chr21	9733749	9739404	gsat	0.796778	0.755875	0.435323	0.405104	0.945738	0.88012
chr21	9739404	9748432	censat	0.536795	0.593733	0.454323	0.367844	0.854935	0.751143
chr21	9748432	9850293	ct	0.597166	0.655051	0.31752	0.293487	0.856414	0.773068
chr21	9850293	9852846	censat	0.8515	#N/A	0.453745	0.384537	0.939667	0.9335
chr21	9852846	9855710	bsat	0.499	#N/A	0.297543	0.262976	0.926622	0.894347
chr21	9855710	9981828	ct	0.580782	0.613303	0.286264	0.255413	0.840409	0.781832
chr21	9981828	10047043	mon	0.609634	0.679327	0.257881	0.230495	0.830257	0.763399
chr21	10047043	10053307	hsat3	0.610271	0.751421	0.411787	0.333646	0.915929	0.888214
chr21	10053307	10124674	mon	0.593338	0.626402	0.250323	0.221411	0.817003	0.732182
chr21	10124674	10132406	hsat3	0.7	0.484	0.336167	0.270637	0.8612	0.65475
chr21	10132406	10184249	mon	0.520961	0.591974	0.284455	0.237762	0.818345	0.738187
chr21	10184249	10307662	hsat3	0.555476	0.617122	0.366759	0.310337	0.875462	0.808021
chr21	10307662	10387680	mon	0.608241	0.642593	0.311352	0.264347	0.842465	0.772009
chr21	10387680	10475882	hsat3	0.646604	0.707524	0.311351	0.294324	0.912161	0.849891
chr21	10475882	10499051	ct	0.596996	0.574855	0.309148	0.244618	0.841817	0.718713
chr21	10499051	10499556	censat	#N/A	#N/A	#N/A	0.366667	1	#N/A
chr21	10499556	10509850	ct	0.550446	0.512535	0.27169	0.248143	0.82344	0.764232
chr21	10510072	10801147	ct	0.634612	0.679063	0.326744	0.296446	0.862654	0.794862
chr21	10801147	10818159	hsat1B	0.813733	0.7926	0.316872	0.408885	0.876389	0.82819
chr21	10818159	10962853	hsat1A	0.648498	0.682657	0.340278	0.335489	0.82579	0.770517
chr21	10962853	11294002	act	0.682593	0.70067	0.511157	0.514866	0.81609	0.764651
chr21	11294002	11297883	hor	0.812982	0.804708	0.4985	0.501323	0.839512	0.811326
chr21	11297883	11303831	act	0.723981	0.720813	0.510518	0.505083	0.852021	0.777959
chr21	11303831	11306378	act	0.8275	0.827588	0.436681	0.416259	0.89425	0.825281
chr21	11306378	11307743	dhor	0.5606	0.766583	0.461614	0.468941	0.912522	0.825042
chr21	11307743	11311467	dhor	0.778524	0.840204	0.434348	0.356616	0.899297	0.854567
chr21	11311467	11341385	mon	0.73238	0.809561	0.435207	0.413619	0.880902	0.808846
chr21	11341385	11466496	ct	0.60302	0.697064	0.352051	0.29341	0.860584	0.78526
chr21	11466496	11476107	censat	0.619172	0.618514	0.38898	0.341497	0.91296	0.763875
chr21	11476107	12190395	ct	0.628684	0.686596	0.466088	0.325474	0.865304	0.774509
chr21	12190395	12195875	censat	0.814167	0.611	0.917583	0.8385	0.97996	0.896065
chr21	12195875	12252109	ct	0.870516	0.657089	0.916858	0.814091	0.943347	0.887588
chr21	12252109	12253410	censat	0.89825	0.75275	0.937636	0.857364	0.804625	0.944
chr21	12253410	12413680	ct	0.816154	0.757504	0.788238	0.731498	0.899018	0.821086
chr21	12413680	12415499	censat	1	0.9875	0.970583	0.805538	0.938538	0.89119
chr21	12415499	12418454	gsat	0.0909	0.919375	0.898364	0.778941	0.945	0.813886
chr21	12418454	16341849	ct	0.833988	0.881445	0.860594	0.748375	0.929969	0.868753
chr22	4578	67032	ct	0.632366	0.643479	0.342994	0.272236	0.821429	0.755783
chr22	67032	226744	censat	0.789517	0.760628	0.324674	0.280638	0.905556	0.849329
chr22	226744	226952	ct	0.8	#N/A	0.42	0.3775	0.9465	0.8345
chr22	226952	230153	gsat	0.55	0.682143	0.328729	0.273594	0.911065	0.807424
chr22	230153	248029	ct	0.636576	0.619797	0.284251	0.241938	0.881198	0.801872
chr22	248029	251879	censat	0.725641	0.689308	0.326945	0.285211	0.877882	0.789885
chr22	251879	277758	ct	0.491997	0.480176	0.231354	0.210235	0.793762	0.677132
chr22	277758	349847	censat	0.882897	0.667	0.145906	0.129537	0.934244	0.876434
chr22	349847	459516	ct	0.588343	0.590007	0.273965	0.235909	0.834071	0.755081
chr22	459516	482112	hsat3	0.523589	0.46671	0.306355	0.268339	0.844025	0.746117
chr22	482112	2388000	bsat	0.683067	0.703404	0.404312	0.347497	0.894674	0.825367
chr22	2388000	2615080	hsat3	0.808759	0.801463	0.321305	0.312165	0.89789	0.844209
chr22	2615080	3502665	hsat1A	0.498922	0.466838	0.272342	0.272112	0.652406	0.598957
chr22	3502665	3529630	bsat	0.707695	0.764398	0.398453	0.341164	0.926424	0.845454
chr22	3529630	3634820	hsat3	0.688005	0.657065	0.310666	0.256433	0.881557	0.807954
chr22	3634820	3746133	ct	0.586825	0.597205	0.288795	0.239634	0.837294	0.743351
chr22	3746133	3747558	censat	0.581875	0.5896	0.302237	0.246833	0.828857	0.735333
chr22	3747558	3748807	censat	0.514557	0.467767	0.354091	0.311143	0.787643	0.714333
chr22	3748807	3752403	ct	0.485761	0.527661	0.34544	0.312859	0.877778	0.71437
chr22	3752403	3753771	censat	0.504633	0.617333	0.295833	0.242167	0.849167	0.727333
chr22	3753771	3807093	ct	0.522699	0.545153	0.271913	0.245378	0.800349	0.691771
chr22	3807093	3809227	censat	0.8	0.636667	0.370533	0.213084	0.921875	0.859667
chr22	3809227	3812149	ct	0.6833	0.715905	0.272541	0.230521	0.848583	0.780024
chr22	3812149	3815993	censat	0.6605	0.8362	0.349007	0.314252	0.887129	0.768294
chr22	3815993	3841139	ct	0.584512	0.629791	0.302366	0.22804	0.839786	0.762089
chr22	3841139	3844392	gsat	#N/A	0.533333	0.334162	0.266666	0.91312	0.816696
chr22	3844392	4128732	censat	0.746225	0.784422	0.340006	0.272276	0.910543	0.838134
chr22	4128732	4145075	ct	0.584398	0.578348	0.262908	0.200918	0.838337	0.731989
chr22	4145075	4157833	censat	0.451591	0.453114	0.318335	0.241144	0.842477	0.705135
chr22	4157833	4229666	ct	0.502691	0.521121	0.287818	0.238797	0.812906	0.731809
chr22	4229666	4291278	censat	0.561601	0.549045	0.288657	0.229159	0.866869	0.738835
chr22	4291278	4312412	ct	0.578116	0.59774	0.387646	0.231586	0.844113	0.726078
chr22	4312412	4314288	bsat	0.889706	0.826739	0.249272	0.210901	0.9295	0.819321
chr22	4314288	4409321	ct	0.529059	0.584851	0.4664	0.182526	0.830872	0.698386
chr22	4409321	4448073	censat	0.595782	0.596461	0.330038	0.208316	0.888002	0.742509
chr22	4448073	4471767	ct	0.674962	0.677874	0.560597	0.254349	0.864865	0.773425
chr22	4471767	4474420	gsat	0.786846	0.771724	0.319549	0.349949	0.847073	0.821898
chr22	4474420	4479560	ct	0.670732	0.659513	0.521902	0.164288	0.89581	0.75931
chr22	4479560	4491801	bsat	0.660354	0.647151	0.539515	0.251094	0.895943	0.77079
chr22	4491801	4661600	ct	0.610461	0.634308	0.632388	0.570368	0.754127	0.697407
chr22	4661600	4674054	bsat	0.774413	0.7826	0.731161	0.555486	0.922737	0.8108
chr22	4674054	4793794	ct	0.674413	0.699506	0.66072	0.542565	0.819568	0.760049
chr22	4793794	5720650	rDNA	0.2462	0.572228	0.375805	0.345584	0.464686	0.454893
chr22	5720650	5720694	ct	0.455	#N/A	0.23228	0.275	0.56575	0.3052
chr22	5720694	5728749	censat	0.386286	0.726454	0.261746	0.217349	0.579961	0.455936
chr22	5728749	5760141	ct	0.567861	0.528452	0.38712	0.28307	0.822508	0.708005
chr22	5760141	5769058	censat	0.621743	0.6305	0.47565	0.36971	0.874058	0.758788
chr22	5769058	5775656	gsat	0.817047	0.789648	0.388158	0.292855	0.917397	0.829929
chr22	5775656	5779774	ct	0.646684	0.679778	0.332478	0.33616	0.935453	0.844845
chr22	5779774	5781722	censat	0.783357	0.797877	0.349394	0.281323	0.948229	0.875515
chr22	5781722	5827712	ct	0.746725	0.728711	0.380771	0.29816	0.895169	0.812444
chr22	5827712	5828834	censat	0.609143	0.378117	0.325771	0.253143	0.784571	0.665571
chr22	5828834	5833506	censat	0.518832	0.457356	0.360576	0.305466	0.857976	0.744805
chr22	5833506	5940462	ct	0.603492	0.599164	0.287065	0.236932	0.845216	0.740196
chr22	5940462	6011423	hsat3	0.567906	0.664074	0.307375	0.230931	0.894919	0.782325
chr22	6011423	6237353	bsat	0.795388	0.806951	0.388021	0.321139	0.929192	0.865955
chr22	6237353	6340074	ct	0.629926	0.649006	0.335005	0.284037	0.862003	0.771177
chr22	6340074	6343722	censat	0.524043	0.587017	0.533787	0.422646	0.921783	0.801136
chr22	6343722	6393557	ct	0.641933	0.625222	0.300105	0.255573	0.818182	0.742944
chr22	6393557	6394094	censat	1	#N/A	0.441	0.440882	0.954633	1
chr22	6394094	6397270	ct	0.731122	0.734975	0.266037	0.276392	0.890675	0.8309
chr22	6397270	6399581	hsat3	0.829545	0.823441	0.282034	0.242895	0.916559	0.888462
chr22	6399581	6416706	ct	0.609824	0.59776	0.225542	0.193586	0.796633	0.711179
chr22	6416706	6419427	censat	0.872348	0.696056	0.425764	0.420623	0.967243	0.924476
chr22	6419427	6452910	ct	0.645094	0.656355	0.273892	0.265841	0.842806	0.773609
chr22	6452910	6454596	censat	0.975	0.8558	0.357193	0.349787	0.982635	0.927475
chr22	6454596	6470662	ct	0.614441	0.639609	0.252792	0.234415	0.811775	0.705225
chr22	6470662	6478601	hsat3	0.722826	0.692717	0.293464	0.23953	0.906322	0.826147
chr22	6478601	6530478	ct	0.667664	0.680511	0.321814	0.304405	0.876886	0.816497
chr22	6530478	6538927	bsat	0.781159	0.782459	0.469409	0.390799	0.918379	0.869567
chr22	6538927	6550173	hsat3	0.733262	0.72238	0.323515	0.275681	0.902163	0.837609
chr22	6550173	6724442	ct	0.65158	0.653708	0.293119	0.27723	0.8453	0.773224
chr22	6724442	7097707	hsat1B	0.785493	0.818842	0.347262	0.373393	0.881137	0.837158
chr22	7097707	7100921	hsat1A	0.917	0.6816	0.2	0.333333	0.65525	0.51275
chr22	7100921	7448015	hsat3	0.743368	0.783143	0.288957	0.280103	0.840364	0.79079
chr22	7448015	7479189	ct	0.69475	0.7151	0.308625	0.275176	0.856708	0.804305
chr22	7479189	7483990	censat	0.654924	0.624332	0.338693	0.330847	0.844761	0.786935
chr22	7483990	7485243	censat	0.382625	0.583	0.276773	0.257008	0.655923	0.592825
chr22	7485243	7496873	ct	0.572484	0.635558	0.295364	0.278422	0.815697	0.719197
chr22	7496873	7499006	censat	0.554094	0.514815	0.314193	0.249167	0.824187	0.734187
chr22	7499006	7516137	ct	0.512014	0.506047	0.284222	0.24034	0.77034	0.702577
chr22	7516137	7517510	censat	0.5348	0.577727	0.368862	0.2179	0.7063	0.7144
chr22	7517510	7527688	ct	0.499923	0.5276	0.242349	0.214323	0.783837	0.694067
chr22	7527688	7531541	censat	0.820286	0.781345	0.303616	0.333204	0.905179	0.832517
chr22	7531541	7556525	ct	0.700979	0.69801	0.312309	0.282817	0.875362	0.816644
chr22	7556525	7559561	gsat	0.829216	0.857587	0.378827	0.362939	0.907061	0.856152
chr22	7559561	7559726	ct	0.928	0.926667	0.1446	0.142333	0.936333	0.864667
chr22	7559726	7584358	censat	0.821186	0.805989	0.361889	0.324473	0.905726	0.867956
chr22	7584358	7614005	ct	0.55063	0.565191	0.286804	0.224433	0.780822	0.703185
chr22	7614005	7615391	censat	0.621	0.550857	0.307143	0.3276	0.828429	0.705857
chr22	7615391	7632457	ct	0.542726	0.530135	0.298475	0.279729	0.815121	0.719379
chr22	7632457	7634607	censat	0.529331	0.573213	0.312812	0.244522	0.753611	0.722389
chr22	7634607	7647094	ct	0.529183	0.588599	0.3392	0.295567	0.811528	0.733137
chr22	7647094	7648347	censat	0.51058	0.543571	0.251271	0.259862	0.766625	0.696375
chr22	7648347	7653117	censat	0.553121	0.515044	0.357158	0.28442	0.833116	0.731921
chr22	7653117	7759145	ct	0.565749	0.590495	0.286319	0.237604	0.827313	0.741426
chr22	7759145	7869235	hsat3	0.65597	0.582658	0.355596	0.264329	0.834458	0.743447
chr22	7869235	7973003	bsat	0.364	0.714899	0.341166	0.556358	0.828981	0.810333
chr22	7973003	8276611	hsat3	#N/A	0.68856	0.9	0.2	0.482	#N/A
chr22	8276611	8321654	ct	#N/A	0.555894	#N/A	#N/A	#N/A	#N/A
chr22	8321654	8461789	hsat3	0.472857	0.47363	0.261043	0.272537	0.778984	0.724978
chr22	8461789	8489239	ct	0.447635	0.535483	0.237014	0.242323	0.74919	0.635343
chr22	8489239	8577557	hor	0.623565	0.650181	0.259931	0.250203	0.791895	0.76065
chr22	8577557	8701782	hor	0.574767	0.672558	0.228282	0.18857	0.842341	0.812013
chr22	8701782	8724213	hor	0.72085	0.672312	0.25919	0.22055	0.848909	0.781308
chr22	8724213	8756596	hor	0.440765	0.647737	0.220236	0.158231	0.840667	0.730775
chr22	8756596	8811730	hor	0.600116	0.634112	0.300442	0.279895	0.806121	0.716415
chr22	8811730	8826762	mon	0.676111	0.628638	0.3218	0.3065	0.780933	0.7263
chr22	8826762	8919871	hsat3	0.749714	0.687748	0.305925	0.304498	0.910301	0.837101
chr22	8919871	8919927	mon	0.929	0.357	#N/A	0.308	1	1
chr22	8919927	8941568	ct	0.461529	0.565057	0.286947	0.189834	0.791	0.691235
chr22	8941826	8954330	ct	0.610429	0.578841	0.264612	0.247088	0.776846	0.775267
chr22	8954330	8962754	mon	0.229057	0.527873	0.231973	0.304135	0.746211	0.781615
chr22	8962754	9048630	hsat3	0.62985	0.73337	0.266633	0.289413	0.870629	0.801483
chr22	9048630	9151293	ct	0.47748	0.57405	0.247785	0.227668	0.765448	0.706835
chr22	9151293	9166656	censat	0.538	0.631739	0.312	0.438	0.778	0.688
chr22	9166656	9247579	ct	0.621669	0.595746	0.279767	0.227399	0.810195	0.721616
chr22	9247579	9249556	bsat	0.711	0.747909	0.250427	0.271017	0.88763	0.810042
chr22	9249556	9251457	censat	0.632294	0.820944	0.266981	0.235268	0.896833	0.814921
chr22	9251457	9315474	ct	0.546192	0.540709	0.268082	0.248267	0.791148	0.718087
chr22	9315474	9316557	censat	0.87348	0.7545	0.333865	0.315185	0.917053	0.90532
chr22	9316557	9320537	bsat	0.812333	0.841755	0.314371	0.27038	0.907917	0.874973
chr22	9320537	9343602	ct	0.622174	0.68689	0.303503	0.282889	0.863382	0.794434
chr22	9343602	9346649	bsat	0.490285	0.497094	0.178026	0.209526	0.780348	0.67713
chr22	9346649	9364841	ct	0.620249	0.573309	0.283026	0.262553	0.810983	0.742193
chr22	9364841	9685670	bsat	0.788528	0.762805	0.385447	0.351167	0.916663	0.871415
chr22	9685670	9720911	hsat3	0.597175	0.507333	0.371727	0.333279	0.87205	0.81078
chr22	9720911	9795619	ct	0.55854	0.560031	0.25616	0.235157	0.809994	0.738163
chr22	9795619	9803869	censat	0.809547	0.763089	0.340908	0.293002	0.917655	0.853219
chr22	9803869	9804032	ct	#N/A	#N/A	0.373333	0.401	0.932	0.906
chr22	9804032	9807311	gsat	0.8178	0.6	0.408279	0.32326	0.923975	0.867062
chr22	9807311	9832423	ct	0.631811	0.681254	0.292519	0.271438	0.856742	0.771715
chr22	9832423	9836274	censat	0.613545	0.844333	0.408695	0.312948	0.892048	0.84236
chr22	9836274	9839196	ct	0.717393	0.753174	0.282218	0.228903	0.888132	0.823333
chr22	9839196	9841333	censat	0.87175	0.778	0.285454	0.277948	0.90144	0.872
chr22	9841333	9946504	ct	0.537074	0.617651	0.282761	0.24227	0.807316	0.723691
chr22	9946504	10138089	hor	0.633781	0.657799	0.181972	0.169594	0.785267	0.722926
chr22	10138089	10184152	hor	0.552979	0.676952	0.22094	0.194977	0.791847	0.704209
chr22	10184152	10190912	mon	0.612561	0.608467	0.223588	0.220321	0.784216	0.685321
chr22	10190912	10293512	hsat3	0.665991	0.641675	0.328622	0.297229	0.921153	0.844732
chr22	10293568	10341988	ct	0.524156	0.576857	0.235288	0.212956	0.796895	0.715627
chr22	10341988	10357967	mon	0.548665	0.55296	0.287485	0.265692	0.788312	0.729689
chr22	10357967	10424956	hsat3	0.753306	0.718318	0.307685	0.2931	0.908444	0.842475
chr22	10424956	10529794	ct	0.585957	0.590957	0.28361	0.239063	0.828919	0.762599
chr22	10529794	10534416	censat	0.52742	0.578303	0.339821	0.313015	0.840795	0.735952
chr22	10534416	10535670	censat	0.491143	0.3649	0.342875	0.202856	0.737333	0.656375
chr22	10535670	10548153	ct	0.581939	0.628944	0.349734	0.305356	0.830256	0.770805
chr22	10548153	10550289	censat	0.605625	0.6116	0.338786	0.336147	0.790687	0.744733
chr22	10550289	10567415	ct	0.528011	0.558677	0.347381	0.25598	0.809023	0.742312
chr22	10567415	10568764	censat	0.642	0.7184	0.289287	0.245	0.770375	0.777
chr22	10568764	10621704	ct	0.515624	0.526791	0.255016	0.217114	0.798795	0.702698
chr22	10621704	10623827	censat	0.75	0.829941	0.476244	0.336521	0.865143	0.765813
chr22	10623827	10626751	ct	0.817526	0.800665	0.356125	0.264934	0.881148	0.854
chr22	10626751	10630585	censat	0.787333	0.692636	0.326071	0.340104	0.899774	0.74795
chr22	10630585	10655768	ct	0.626715	0.627939	0.308395	0.27441	0.867064	0.806029
chr22	10655768	10659119	gsat	0.8222	0.793571	0.3703	0.389132	0.928877	0.841712
chr22	10659119	10665166	censat	0.762	0.754738	0.344914	0.321316	0.899161	0.867448
chr22	10665166	10671593	ct	0.55437	0.6508	0.276233	0.260657	0.849152	0.708852
chr22	10671593	10672846	censat	0.2	0.590875	0.332	0.193667	0.7428	0.579667
chr22	10672846	10677088	censat	0.669622	0.694015	0.350681	0.259164	0.833225	0.835051
chr22	10677088	10716788	ct	0.697715	0.707233	0.295792	0.266696	0.861828	0.807562
chr22	10716788	10963906	hsat3	0.738444	0.730827	0.351526	0.329846	0.888472	0.824946
chr22	10963906	10995846	hsat1A	0.56474	0.607241	0.279189	0.284057	0.736585	0.63581
chr22	10995846	11013020	hsat1B	0.736976	0.752574	0.338537	0.336774	0.870934	0.822724
chr22	11013020	11202246	ct	0.650785	0.66606	0.319914	0.29738	0.872575	0.802594
chr22	11202246	11211789	hsat3	0.735676	0.740377	0.287723	0.250483	0.894823	0.830125
chr22	11211789	11228084	ct	0.570126	0.607366	0.29322	0.264829	0.822164	0.729986
chr22	11228084	11230031	censat	0.959077	0.970167	0.425879	0.381122	0.970306	0.956338
chr22	11230031	11261965	ct	0.643398	0.623181	0.263516	0.2613	0.855406	0.790061
chr22	11261965	11263948	censat	0.850067	0.505071	0.3235	0.34989	0.943679	0.911828
chr22	11263948	11281177	ct	0.591624	0.579643	0.236937	0.211832	0.809223	0.702456
chr22	11281177	11283169	hsat2	0.848747	0.850226	0.274876	0.28044	0.918353	0.887165
chr22	11283169	11287923	ct	0.519333	0.490739	0.191694	0.167128	0.7495	0.681278
chr22	11287923	11288246	censat	0.975	0.858333	0.262917	0.230446	0.938462	0.901154
chr22	11288246	11340578	ct	0.637954	0.646731	0.298297	0.267926	0.844192	0.776168
chr22	11340578	11343892	censat	0.232	0.525333	0.22838	0.327991	0.839889	0.7585
chr22	11343892	11410993	ct	0.624641	0.623653	0.355594	0.314893	0.856463	0.766228
chr22	11410993	11412551	censat	#N/A	#N/A	0.550529	0.622837	0.979639	1
chr22	11412551	11456252	ct	0.587768	0.58768	0.236132	0.237417	0.822356	0.744154
chr22	11456252	11458176	censat	0.95	0.92	0.518456	0.530938	0.980074	0.975433
chr22	11458176	11507140	ct	0.650479	0.610908	0.281235	0.269241	0.844681	0.792601
chr22	11507140	11510283	censat	0.610647	0.655222	0.431056	0.364722	0.868333	0.739167
chr22	11510283	11526349	ct	0.637977	0.628433	0.337497	0.289844	0.852281	0.765804
chr22	11526349	11529452	censat	0.420567	0.58225	0.528324	0.541574	0.958762	0.905486
chr22	11529452	11556215	ct	0.62062	0.616788	0.256449	0.2468	0.846801	0.76529
chr22	11556215	11557025	censat	#N/A	1	0.358967	0.320211	0.969933	0.972722
chr22	11557025	11578307	ct	0.593463	0.576181	0.251109	0.241395	0.790718	0.724315
chr22	11578307	11687118	hsat3	0.8055	0.769335	0.322272	0.2805	0.927851	0.871566
chr22	11687118	11860515	mon	0.602173	0.601361	0.253288	0.219572	0.81906	0.742154
chr22	11860515	11962777	hsat3	0.642899	0.627434	0.396226	0.344783	0.890183	0.814918
chr22	11962777	12026699	mon	0.626969	0.637301	0.295792	0.282009	0.81776	0.767152
chr22	12026699	12039407	hsat3	0.573164	0.536056	0.429518	0.36951	0.899554	0.814752
chr22	12039407	12161875	mon	0.607795	0.637897	0.247937	0.222901	0.811886	0.748478
chr22	12161875	12283837	ct	0.614029	0.614927	0.293435	0.273094	0.848639	0.77779
chr22	12283837	12286028	bsat	0.814778	0.722313	0.283989	0.258737	0.917386	0.881079
chr22	12286028	12289227	censat	0.7195	0.8837	0.294998	0.351926	0.930951	0.944808
chr22	12289227	12298066	ct	0.615733	0.604569	0.328092	0.246014	0.903134	0.830191
chr22	12298066	12309119	mon	0.668703	0.67149	0.263049	0.223576	0.867679	0.784
chr22	12309119	12320062	hor	0.5474	0.449476	0.1537	0.11397	0.488	0.4945
chr22	12320062	12327143	mon	0.584789	0.614552	0.22639	0.220297	0.772943	0.707412
chr22	12327143	12358860	ct	0.668777	0.64986	0.317	0.27128	0.866126	0.768993
chr22	12358860	12359116	censat	0.381	0.0714	0.576	0.530667	0.859	0.7115
chr22	12359116	12378795	ct	0.578671	0.569584	0.263284	0.229069	0.841541	0.751606
chr22	12378795	12378963	bsat	1	0.682	0.364	0.5045	0.9645	0.7275
chr22	12378963	12403155	ct	0.625672	0.602308	0.305101	0.259336	0.851043	0.785814
chr22	12403155	12404653	censat	0.871429	0.759363	0.384308	0.434013	0.936887	0.874
chr22	12404653	12407579	bsat	0.822222	0.842789	0.346292	0.323042	0.930698	0.887208
chr22	12407579	12410151	ct	0.523144	0.503564	0.214045	0.119225	0.752833	0.6341
chr22	12410151	12412325	bsat	0.7695	0.9	0.371826	0.300928	0.938071	0.891712
chr22	12412325	12420151	ct	0.765512	0.730978	0.357711	0.312961	0.906933	0.853161
chr22	12420151	12449808	mon	0.687828	0.685912	0.312365	0.256343	0.869107	0.787519
chr22	12449808	12480444	hsat3	0.61839	0.534646	0.350552	0.313997	0.849475	0.761274
chr22	12480444	12554764	mon	0.660318	0.655586	0.306197	0.27494	0.851026	0.784446
chr22	12554764	12583263	ct	0.729069	0.753661	0.416063	0.372038	0.896244	0.843753
chr22	12583263	12590899	bsat	0.680136	0.782806	0.326586	0.291542	0.909173	0.832439
chr22	12590899	12592442	censat	0.816625	0.910857	0.419806	0.351454	0.902984	0.840204
chr22	12592442	12617571	ct	0.601609	0.568515	0.287907	0.28202	0.825792	0.756353
chr22	12617571	12617748	bsat	#N/A	#N/A	0.375	0.682	0.944	0.7
chr22	12617748	12666501	ct	0.582472	0.570837	0.314887	0.282347	0.834677	0.749505
chr22	12666501	12669859	censat	0.800667	0.89796	0.370685	0.34774	0.943117	0.900397
chr22	12669859	12672038	bsat	0.625923	0.706409	0.291975	0.266139	0.936091	0.871138
chr22	12672038	12765164	ct	0.604905	0.625105	0.305988	0.267525	0.844246	0.766119
chr22	12765164	12769754	dhor	0.568286	0.627425	0.304762	0.262215	0.811857	0.752459
chr22	12769754	12779856	dhor	0.689824	0.649719	0.315106	0.294276	0.836386	0.763783
chr22	12779856	12788180	dhor	0.678727	0.736486	0.385452	0.344985	0.901118	0.846635
chr22	12788180	15711065	act	0.712142	0.717391	0.421074	0.448314	0.845317	0.792128
chr22	15711065	15726633	dhor	0.689853	0.698788	0.355514	0.327208	0.855145	0.810398
chr22	15726633	15730037	dhor	0.767591	0.718391	0.262472	0.26595	0.89924	0.837267
chr22	15730037	15742829	dhor	0.778722	0.807419	0.379552	0.350292	0.897061	0.831399
chr22	15742829	15786187	mon	0.73929	0.78062	0.383274	0.34437	0.89687	0.832134
chr22	15786187	15926552	ct	0.594496	0.612929	0.331965	0.301125	0.853358	0.78199
chr22	15926552	16045085	censat	0.638585	0.638299	0.342753	0.31029	0.886081	0.804023
chr22	16045085	16086102	ct	0.623591	0.608962	0.36604	0.325535	0.88159	0.775563
chr22	16086102	16092306	censat	0.765383	0.651	0.543817	0.392474	0.898025	0.788514
chr22	16092306	16338507	ct	0.6764	0.692849	0.330104	0.288744	0.87678	0.801743
chr22	16338507	16339514	mon	0.60457	0.59947	0.12503	0.1941	0.8041	0.667833
chr22	16339514	16453393	ct	0.6322	0.69494	0.36502	0.324003	0.878456	0.817759
chr22	16453393	16456165	gsat	0.955364	0.753966	0.413847	0.36253	0.917029	0.874092
chr22	16456165	16465838	censat	0.5311	0.588778	0.518944	0.411794	0.90938	0.787704
chr22	16465838	16514391	ct	0.618155	0.596337	0.352971	0.315591	0.85616	0.76737
chr22	16514391	16540773	dhor	0.745022	0.765692	0.409734	0.339252	0.889212	0.84052
chr22	16540773	16558276	dhor	0.662228	0.693178	0.30593	0.259603	0.866667	0.790097
chr22	16558276	16570374	dhor	0.748772	0.768625	0.421822	0.37019	0.892731	0.836202
chr22	16570374	16661575	mon	0.742554	0.736708	0.400163	0.3249	0.889458	0.822528
chr22	16661678	16798016	ct	0.605632	0.60257	0.33125	0.28404	0.863709	0.779254
chr22	16798016	16811126	censat	0.642529	0.63292	0.380616	0.305936	0.852095	0.784069
chr22	16811126	16834972	ct	0.546364	0.522772	0.307522	0.20667	0.767116	0.677146
chr22	16834972	16844530	hsat2	0.740296	0.787863	0.25231	0.220383	0.878869	0.849719
chr22	16844530	16875107	mon	0.699899	0.656541	0.363363	0.296603	0.842622	0.785474
chr22	16875107	16932518	hsat2	0.816195	0.817912	0.243527	0.220046	0.918498	0.858383
chr22	16932518	16949610	ct	0.577424	0.589273	0.265705	0.218096	0.805654	0.721952
chr22	16949610	16952329	censat	0.388657	0.371111	0.395862	0.320335	0.907175	0.704143
chr22	16952329	16979900	ct	0.579476	0.557543	0.312764	0.247139	0.831349	0.759006
chr22	16979900	17018755	hsat2	0.818984	0.820607	0.237919	0.216177	0.905845	0.8599
chr22	17018755	17038232	hsat3	0.589333	0.637803	0.319282	0.219804	0.89	0.810581
chr22	17038232	17057613	hsat2	0.779991	0.800242	0.257459	0.228497	0.907223	0.842084
chr22	17057613	17062358	ct	0.491583	0.46839	0.243567	0.181581	0.770952	0.624667
chr22	17062358	17063283	censat	#N/A	#N/A	#N/A	#N/A	1	0.769
chr22	17063283	17424208	ct	0.627599	0.604755	0.490288	0.289356	0.866791	0.777228
chr22	17424208	17425501	censat	0.909667	1	0.754105	0.434204	0.949233	0.867436
chr22	17425501	18873529	ct	0.741555	0.787745	0.859348	0.748225	0.897326	0.82526
chr22	18873529	18879842	hsat1B	0.774778	0.8451	0.725111	0.700846	0.9512	0.852385
chr22	18879842	19066844	ct	0.779995	0.822694	0.879224	0.737475	0.946934	0.864783
chr22	19066844	19074963	hsat1B	0.7328	0.889333	0.623857	0.57625	0.83355	0.675125
chr22	19074963	19100335	ct	0.842346	0.885045	0.87875	0.716046	0.960419	0.869272
chr22	19100335	19107854	hsat1B	0.75575	0.633	0.8198	0.694576	0.939316	0.807848
chr22	19107854	20032203	ct	0.712129	0.789385	0.829792	0.703731	0.875937	0.794955
chr22	20032203	20037050	censat	0.909771	0.948762	0.97266	0.870066	0.965638	0.92225
chr22	20037050	20711065	ct	0.588998	0.742843	0.818428	0.677437	0.856141	0.765664
chr3	85804701	90339372	ct	0.8469	0.89576	0.845648	0.747492	0.935613	0.872442
chr3	90339372	90571008	mon	0.903432	0.922667	0.733341	0.648909	0.949602	0.894097
chr3	90571008	90590286	dhor	0.947028	0.941675	0.752911	0.676005	0.966821	0.915577
chr3	90590286	90804701	dhor	0.936672	0.947575	0.805338	0.720583	0.955433	0.918858
chr3	90804701	91480350	hor	0.93431	0.946847	0.764554	0.676096	0.950056	0.917874
chr3	91480350	91711537	ct	0.861432	0.907198	0.704338	0.607978	0.921266	0.855395
chr3	91711537	91735120	dhor	0.938891	0.945949	0.752007	0.682696	0.957472	0.918736
chr3	91735120	91738002	dhor	0.872885	0.9374	0.78725	0.645472	0.92341	0.883
chr3	91738002	92595822	act	0.869323	0.915925	0.683609	0.63453	0.917029	0.856123
chr3	92595822	92869462	hsat1A	0.491654	0.60536	0.336427	0.32873	0.689207	0.61178
chr3	92869462	92903106	act	0.862478	0.914537	0.693067	0.650362	0.917514	0.859564
chr3	92903106	95366303	hsat1A	0.489152	0.535204	0.356018	0.358905	0.727014	0.671986
chr3	95366303	95392308	bsat	0.761836	0.775815	0.420208	0.345308	0.928479	0.862133
chr3	95392308	95544065	hsat3	0.649071	0.679143	0.337944	0.281927	0.889844	0.805416
chr3	95544065	95655243	ct	0.61522	0.649506	0.296878	0.25446	0.84151	0.758334
chr3	95655243	95656667	censat	0.523429	0.661714	0.353286	0.259286	0.802714	0.724
chr3	95656667	95657915	censat	0.635333	0.680875	0.4221	0.2866	0.8949	0.8092
chr3	95657915	95661511	ct	0.48865	0.557809	0.306839	0.29468	0.837481	0.735154
chr3	95661511	95662879	censat	0.563	0.6208	0.2125	0.226233	0.8525	0.6435
chr3	95662879	95716208	ct	0.557098	0.643244	0.284217	0.266242	0.82517	0.724791
chr3	95716208	95718346	censat	0.82223	0.8815	0.299256	0.218171	0.91836	0.871778
chr3	95718346	95721267	ct	0.809708	0.751679	0.258242	0.267548	0.891968	0.761557
chr3	95721267	95725109	censat	0.333	0.804893	0.323095	0.281474	0.877687	0.807917
chr3	95725109	95750269	ct	0.623015	0.651309	0.328282	0.269647	0.884105	0.790848
chr3	95750269	95753522	gsat	0.9	1	0.397923	0.362963	0.945482	0.879767
chr3	95753522	95863469	censat	0.757845	0.799692	0.357357	0.300637	0.916324	0.849932
chr3	95863469	96415026	act	0.862768	0.920047	0.678053	0.629685	0.916287	0.854839
chr3	96415026	96423364	dhor	0.831111	0.917292	0.622971	0.540121	0.922423	0.86732
chr3	96423364	96498140	mon	0.822656	0.899209	0.647095	0.543679	0.925419	0.838081
chr3	96498140	101415026	ct	0.849417	0.8946	0.828298	0.728409	0.929331	0.86499
chr4	44705153	49050159	ct	0.823381	0.875993	0.816008	0.708782	0.91383	0.849304
chr4	49050159	49057864	mon	0.543179	0.719912	0.416674	0.276449	0.880771	0.723397
chr4	49057864	49115450	hsat3	0.685827	0.706439	0.305323	0.257685	0.799378	0.730857
chr4	49115450	49155675	ct	0.682671	0.735917	0.337363	0.259499	0.869164	0.790565
chr4	49155675	49159000	censat	0.548496	0.650483	0.340346	0.296472	0.861929	0.79075
chr4	49159000	49160250	censat	0.48175	0.585571	0.3546	0.253873	0.7762	0.672
chr4	49160250	49171867	ct	0.48323	0.629279	0.332934	0.246034	0.820052	0.665189
chr4	49171867	49173971	censat	0.744333	0.7474	0.4869	0.454786	0.844286	0.798538
chr4	49173971	49194113	ct	0.456468	0.526627	0.318285	0.23232	0.789602	0.674697
chr4	49194113	49195479	censat	0.727838	0.794364	0.440583	0.273417	0.930333	0.810417
chr4	49195479	49205774	ct	0.532622	0.70138	0.255632	0.238322	0.852224	0.706421
chr4	49205774	49209483	censat	0.57	0.844067	0.3225	0.32705	0.865615	0.795192
chr4	49209483	49233320	ct	0.688424	0.710129	0.337956	0.284459	0.878653	0.794644
chr4	49233320	49237430	gsat	0.83	0.787158	0.428247	0.372837	0.935144	0.851605
chr4	49237430	49290905	censat	0.80079	0.831753	0.372091	0.301324	0.906665	0.841313
chr4	49290905	49294583	gsat	0.857114	0.919091	0.413924	0.388374	0.934359	0.864054
chr4	49294583	49318851	ct	0.690737	0.70044	0.32426	0.272162	0.879262	0.804386
chr4	49318851	49322560	censat	0.771833	0.779133	0.437556	0.2712	0.893714	0.791739
chr4	49322560	49325506	ct	0.763067	0.822359	0.317073	0.27385	0.899088	0.862868
chr4	49325506	49327634	censat	1	0.925143	0.214671	0.2584	0.894905	0.873308
chr4	49327634	49380739	ct	0.558875	0.690996	0.27059	0.233917	0.802371	0.710058
chr4	49380739	49382104	censat	0.533	0.503	0.278	0.207767	0.819	0.731333
chr4	49382104	49399243	ct	0.563202	0.645261	0.274456	0.278082	0.80015	0.702627
chr4	49399243	49401356	censat	0.636929	0.682474	0.380762	0.325905	0.822762	0.695278
chr4	49401356	49413839	ct	0.652871	0.711546	0.341089	0.296577	0.832126	0.762732
chr4	49413839	49415059	censat	0.427667	0.731	0.32398	0.208	0.845429	0.636143
chr4	49415064	49418975	censat	0.541339	0.658931	0.446187	0.347	0.885467	0.784931
chr4	49418975	49529314	ct	0.641823	0.707344	0.325445	0.26593	0.845723	0.767508
chr4	49529314	49646622	hsat3	0.684962	0.695004	0.37241	0.314377	0.895117	0.808483
chr4	49646622	49647316	bsat	1	0.784	0.5214	0.407975	0.979333	0.823
chr4	49647316	49705154	hsat1A	0.564234	0.528353	0.350362	0.296683	0.624075	0.542355
chr4	49705154	50433557	act	0.839345	0.871061	0.68464	0.640917	0.911068	0.859944
chr4	50433557	52115486	hsat1A	0.677912	0.644249	0.413084	0.422227	0.758782	0.711368
chr4	52115486	54870510	act	0.829836	0.865073	0.682046	0.639902	0.913311	0.86249
chr4	54870510	54980290	hsat1A	0.680345	0.677245	0.426499	0.423414	0.758946	0.698467
chr4	54980290	55199795	act	0.865885	0.874896	0.707467	0.639759	0.90446	0.860219
chr4	55199795	55303192	hor	0.91831	0.895511	0.691626	0.595845	0.953418	0.894318
chr4	55303192	55305874	ct	0.95825	0.9818	0.715545	0.524429	0.912214	0.933375
chr4	55305874	55308679	mon	0.94	0.934308	0.714538	0.600976	0.960286	0.889312
chr4	55308679	57435218	ct	0.773695	0.833114	0.825641	0.705544	0.89958	0.826104
chr4	57435402	59870510	ct	0.746057	0.813491	0.813412	0.689042	0.861456	0.794626
chr5	42077201	46161727	ct	0.760557	0.811508	0.778377	0.678437	0.868883	0.800766
chr5	46161727	46684449	mon	0.83455	0.897051	0.459839	0.439398	0.908748	0.846015
chr5	46684449	46751595	hor	0.820931	0.915382	0.537085	0.514399	0.869931	0.826389
chr5	46751595	46752951	hor	0.749556	0.906273	0.5466	0.36375	0.9202	0.7214
chr5	46752951	46812529	mon	0.819804	0.867981	0.581844	0.501113	0.879238	0.825956
chr5	46812529	46830042	dhor	0.855211	0.830005	0.673369	0.596027	0.874364	0.819888
chr5	46830042	47039134	hor	0.83725	0.929677	0.740521	0.665227	0.933931	0.878277
chr5	47039134	47049663	act	0.843155	0.872834	0.822417	0.745453	0.911935	0.86123
chr5	47049663	47077202	hor	0.923	0.934727	0.71	0.8938	0.94625	1
chr5	47077202	49596625	act	0.862524	0.894364	0.847863	0.750602	0.933481	0.879069
chr5	49596625	49598269	bsat	0.759333	0.863	0.481875	0.414222	0.962625	0.851727
chr5	49598269	49999058	hsat3	0.796774	0.809063	0.329164	0.298225	0.875504	0.829082
chr5	49999058	50026895	bsat	0.803517	0.815882	0.445454	0.375608	0.91447	0.843714
chr5	50026895	50121284	mon	0.662628	0.739677	0.307905	0.269285	0.851709	0.744382
chr5	50121284	50449725	hor	0.656913	0.724471	0.231285	0.218872	0.839792	0.74357
chr5	50449725	50455749	ct	0.706268	0.662308	0.414286	0.341608	0.888295	0.778341
chr5	50455749	50467777	mon	0.768297	0.822202	0.346705	0.270561	0.894701	0.809491
chr5	50467777	50474605	dhor	0.758589	0.836523	0.395548	0.320627	0.876387	0.831454
chr5	50474605	50476981	dhor	0.746182	0.844182	0.452186	0.363241	0.828962	0.793037
chr5	50476981	50486367	dhor	0.81631	0.891797	0.366007	0.311862	0.907835	0.830999
chr5	50486367	50532291	mon	0.740957	0.825337	0.315091	0.263561	0.886042	0.807973
chr5	50532291	50597029	hor	0.728778	0.80122	0.282779	0.241788	0.85826	0.796543
chr5	50597029	50600088	mon	0.689941	0.83325	0.253	0.262943	0.859	0.808375
chr5	50600088	50627991	dhor	0.73706	0.82596	0.385739	0.329408	0.878744	0.810733
chr5	50627991	50664972	mon	0.717465	0.827968	0.437272	0.348962	0.859976	0.780376
chr5	50664972	50962194	hor	0.832951	0.900479	0.510464	0.410699	0.885932	0.820597
chr5	50962194	50968285	ct	0.688389	0.800842	0.440597	0.316446	0.875946	0.82437
chr5	50968285	51082874	mon	0.804463	0.865866	0.469153	0.387351	0.898856	0.822421
chr5	51082874	54596624	ct	0.796187	0.852946	0.79643	0.685306	0.892974	0.828522
chr6	53286688	57216843	ct	0.804019	0.855481	0.831538	0.72422	0.905564	0.839681
chr6	57216843	57217093	mon	0.818	0.929	1	0.933	0.867	0.682
chr6	57217093	58079100	ct	0.701003	0.807071	0.757587	0.666358	0.844087	0.777554
chr6	58079100	58104742	censat	0.890132	0.934081	0.69855	0.601508	0.9577	0.898204
chr6	58104742	58243294	ct	0.766633	0.898042	0.746211	0.558784	0.885971	0.81272
chr6	58243294	58286706	mon	0.700203	0.866719	0.493432	0.456426	0.870586	0.775462
chr6	58286706	61058390	act	0.791704	0.809561	0.540166	0.512982	0.882336	0.824671
chr6	61058390	61413505	dhor	0.905531	0.91049	0.794052	0.684069	0.93019	0.891971
chr6	61413505	61451010	ct	0.928959	0.929056	0.875895	0.746945	0.952994	0.912066
chr6	61451010	61451319	mon	#N/A	0.889	0.9	0.905	1	0.9
chr6	61451319	62162096	ct	0.87542	0.904743	0.837305	0.744455	0.945248	0.895745
chr6	62162096	62211469	censat	0.936698	0.943518	0.782614	0.736902	0.971818	0.93675
chr6	62211469	62446529	ct	0.897404	0.912346	0.791535	0.712344	0.952182	0.904898
chr6	62446529	62514935	mon	0.900779	0.888129	0.698157	0.634029	0.943084	0.896961
chr6	62514935	62576462	dhor	0.912863	0.905047	0.752553	0.695635	0.940629	0.895624
chr6	62576462	62665581	mon	0.905578	0.886402	0.704683	0.636405	0.945754	0.894492
chr6	62665581	66058390	ct	0.867205	0.900005	0.826973	0.731008	0.93506	0.875236
chr7	55414371	55900922	ct	0.73238	0.798179	0.83459	0.705473	0.89143	0.832043
chr7	55900922	55908176	censat	0.840571	0.812682	0.864361	0.799611	0.954246	0.866083
chr7	55908176	56524205	ct	0.73949	0.763513	0.643835	0.525733	0.892861	0.816992
chr7	56524205	56610877	censat	0.877599	0.89135	0.479855	0.388157	0.960855	0.906712
chr7	56610877	56837850	ct	0.633431	0.643472	0.333623	0.287041	0.883888	0.798328
chr7	56837850	56844478	bsat	0.500952	0.554269	0.232829	0.255968	0.808655	0.725517
chr7	56844478	56885066	ct	0.498716	0.570239	0.303802	0.232384	0.799618	0.742882
chr7	56885066	56896173	bsat	0.518334	0.541698	0.314295	0.233391	0.817364	0.687414
chr7	56896173	57035476	ct	0.676372	0.680605	0.332784	0.306021	0.897222	0.823713
chr7	57035476	57070032	censat	0.910807	0.862179	0.465	0.388545	0.958015	0.911665
chr7	57070032	57380900	ct	0.693341	0.704987	0.369543	0.325373	0.902701	0.832672
chr7	57380900	57385900	bsat	0.3864	0.461542	0.281605	0.26775	0.85181	0.67952
chr7	57385900	57424468	ct	0.702301	0.673108	0.340809	0.309169	0.897661	0.831245
chr7	57424468	57426315	censat	#N/A	#N/A	0.348333	0.1955	1	#N/A
chr7	57426315	57459471	ct	0.658957	0.697189	0.339737	0.314918	0.888702	0.829875
chr7	57459471	57465066	censat	0.639203	0.658535	0.348081	0.326012	0.909681	0.814612
chr7	57465066	57728534	ct	0.624442	0.64516	0.341652	0.303121	0.881074	0.808939
chr7	57728534	57728920	censat	0.7515	0.850538	0.457544	0.432333	0.943786	0.910937
chr7	57728920	57729503	ct	0.741	0.503	0.415287	0.26838	0.874273	0.921
chr7	57729503	57730254	hsat3	0.86125	0.9355	0.411067	0.323027	0.975846	0.922083
chr7	57730254	57731003	hsat2	0.904556	0.870563	0.275424	0.269044	0.9325	0.849258
chr7	57731003	57732006	hsat3	0.855667	0.9045	0.297676	0.32787	0.953333	0.833812
chr7	57732006	57733003	hsat2	1	0.8	0.33835	0.269575	0.958389	0.9172
chr7	57733003	57734007	hsat3	#N/A	1	0.273571	0.396833	0.960533	0.9065
chr7	57734007	57736003	hsat2	0.847333	0.837684	0.299765	0.303708	0.940442	0.86934
chr7	57736003	57737003	hsat3	0.819222	0.789846	0.248536	0.170667	0.758563	0.774118
chr7	57737003	57738007	hsat2	0.892692	0.851037	0.292347	0.236273	0.872475	0.842649
chr7	57738007	57741655	hsat3	0.855179	0.847391	0.324162	0.295283	0.912472	0.876809
chr7	57741655	57996168	ct	0.61295	0.645629	0.334528	0.285496	0.89506	0.801499
chr7	57996168	58004894	mon	0.676794	0.761337	0.376349	0.285405	0.920204	0.808013
chr7	58004894	58009200	censat	0.583304	0.623619	0.220041	0.270082	0.867872	0.742286
chr7	58009200	58013074	mon	0.492692	0.574238	0.186823	0.21652	0.825286	0.725263
chr7	58013074	58022004	censat	0.722351	0.837122	0.333748	0.305167	0.947407	0.859465
chr7	58022004	58062065	ct	0.55633	0.648698	0.357569	0.300407	0.894091	0.80026
chr7	58062065	58068162	censat	0.789059	0.709406	0.415546	0.318304	0.939284	0.895108
chr7	58068162	58081410	ct	0.613841	0.74908	0.415278	0.339776	0.913623	0.861984
chr7	58081410	58084542	censat	0.602222	0.748923	0.443776	0.422336	0.928429	0.820773
chr7	58084542	58112421	ct	0.645767	0.679398	0.306184	0.281277	0.879373	0.783563
chr7	58112421	58113868	censat	1	0.583	0.834	0.676545	1	1
chr7	58113868	58123902	ct	0.553076	0.576607	0.275419	0.227907	0.823	0.707079
chr7	58123902	58267147	mon	0.686738	0.774838	0.336683	0.303995	0.891151	0.816511
chr7	58267147	58272940	dhor	0.583779	0.728826	0.307285	0.240679	0.882596	0.758886
chr7	58272940	58276138	dhor	0.668393	0.72456	0.29388	0.229019	0.873516	0.753484
chr7	58276138	58311534	hsat2	0.824572	0.837569	0.253955	0.234322	0.922112	0.86771
chr7	58311534	58328698	ct	0.604151	0.65813	0.256123	0.22247	0.80513	0.766624
chr7	58328698	58331512	censat	0.40415	0.4755	0.383893	0.335338	0.954323	0.889062
chr7	58331512	58348140	ct	0.544256	0.644272	0.260272	0.29575	0.862369	0.751791
chr7	58348140	58363003	hsat2	0.831702	0.842547	0.25784	0.236598	0.927709	0.874973
chr7	58363003	58567598	hsat3	0.745436	0.719738	0.291927	0.256383	0.913195	0.843899
chr7	58567598	58582813	ct	0.7635	0.649779	0.345254	0.297167	0.899717	0.8295
chr7	58582813	58585318	censat	#N/A	#N/A	#N/A	0.670333	1	#N/A
chr7	58585318	58623017	ct	0.556913	0.593303	0.273659	0.249722	0.854065	0.785186
chr7	58623017	58624388	censat	#N/A	#N/A	0.4303	0.467692	0.979786	0.974364
chr7	58624388	58659281	ct	0.572827	0.625231	0.292027	0.25501	0.854325	0.766118
chr7	58659281	58662419	censat	0.856845	0.73005	0.378848	0.38614	0.956048	0.904091
chr7	58662419	58679328	ct	0.564765	0.61873	0.258047	0.203027	0.84429	0.788074
chr7	58679328	58706013	hsat2	0.852644	0.862223	0.263405	0.246371	0.934624	0.891485
chr7	58706013	58757551	hsat3	0.740673	0.781913	0.301091	0.291471	0.928462	0.847994
chr7	58757551	58817019	hsat3	0.810049	0.811112	0.312787	0.285111	0.92116	0.871613
chr7	58817019	58830584	hsat2	0.853299	0.86091	0.273315	0.235953	0.944676	0.897245
chr7	58830584	58846986	ct	0.595941	0.628509	0.244739	0.23138	0.82592	0.75034
chr7	58846986	58849451	censat	0.655563	0.560833	0.371663	0.391342	0.939725	0.88572
chr7	58849451	58903415	ct	0.608651	0.622931	0.285228	0.253195	0.866664	0.782618
chr7	58903415	58905880	censat	0.576125	0.673675	0.400538	0.391857	0.928278	0.920742
chr7	58905880	58922280	ct	0.61332	0.630125	0.250222	0.2416	0.822855	0.750909
chr7	58922280	58936009	hsat2	0.838718	0.846852	0.257337	0.254181	0.946265	0.895833
chr7	58936009	58995543	hsat3	0.78836	0.797893	0.313537	0.278707	0.932353	0.87683
chr7	58995543	59053255	hsat3	0.853783	0.742197	0.292028	0.292962	0.914483	0.871191
chr7	59053255	59079941	hsat2	0.848574	0.847407	0.266103	0.257841	0.930279	0.883452
chr7	59079941	59096852	ct	0.578762	0.619933	0.227918	0.219775	0.871674	0.771816
chr7	59096852	59099991	censat	0.762067	0.707975	0.436918	0.432431	0.948037	0.9208
chr7	59099991	59134896	ct	0.59442	0.656601	0.281735	0.261357	0.847545	0.771242
chr7	59134896	59136267	censat	#N/A	#N/A	0.591029	0.628841	1	#N/A
chr7	59136267	59164521	ct	0.550489	0.61491	0.369552	0.367972	0.838562	0.756303
chr7	59164521	59165541	hsat2	0.764455	0.836159	0.278959	0.227408	0.947487	0.843091
chr7	59165541	59166997	hsat3	0.776826	0.793545	0.2483	0.257163	0.9501	0.866432
chr7	59166997	59172178	hsat2	0.8272	0.869875	0.258723	0.219912	0.933975	0.891213
chr7	59172178	59200132	ct	0.567729	0.589191	0.21755	0.200474	0.817321	0.748144
chr7	59200132	59239997	hsat2	0.822032	0.844123	0.251358	0.226223	0.923007	0.871324
chr7	59239997	59240691	hsat3	0.866143	0.847056	0.26888	0.25634	0.92825	0.87216
chr7	59240691	59242825	hsat2	0.814593	0.790897	0.284845	0.225093	0.931654	0.865922
chr7	59242825	59262993	ct	0.501189	0.630869	0.22862	0.208496	0.814547	0.764683
chr7	59262993	59269000	censat	0.748	0.5847	0.434633	0.420802	0.921457	0.857815
chr7	59269000	59285737	ct	0.572284	0.633073	0.2451	0.220023	0.815509	0.771889
chr7	59285737	59305753	hsat2	0.80182	0.822723	0.245866	0.227118	0.924763	0.880022
chr7	59305753	59332271	ct	0.555438	0.650578	0.419233	0.427346	0.819677	0.792777
chr7	59332271	59355975	hsat2	0.806291	0.825708	0.246153	0.231129	0.914276	0.886132
chr7	59355975	59372014	ct	0.595945	0.630757	0.265112	0.227389	0.831966	0.765202
chr7	59372014	59374580	censat	0.683778	0.596429	0.249889	0.267224	0.91828	0.903541
chr7	59374580	59398555	ct	0.583874	0.646953	0.268599	0.257825	0.834734	0.742837
chr7	59398555	59610435	mon	0.568956	0.6584	0.28782	0.239689	0.825888	0.735964
chr7	59610435	59612912	ct	0.672667	0.6448	0.34525	0.235167	0.75775	0.7574
chr7	59612912	59816928	hor	0.705026	0.719142	0.213196	0.186827	0.809729	0.750749
chr7	59816928	59828427	mon	0.532824	0.656001	0.271824	0.240215	0.807917	0.777937
chr7	59828427	59833371	dhor	0.600839	0.747744	0.324481	0.310158	0.8594	0.843
chr7	59833371	59834354	dhor	0.36375	0.514857	0.157	0.209411	0.7009	0.661
chr7	59834354	59857463	ct	0.591908	0.589331	0.2727	0.237042	0.816596	0.745247
chr7	59857463	59913529	hsat2	0.82012	0.838264	0.25121	0.229515	0.920799	0.874944
chr7	59913529	59940284	ct	0.581653	0.627247	0.24967	0.254894	0.855041	0.771795
chr7	59940284	59941196	censat	#N/A	#N/A	0.525	0.364	#N/A	0.9624
chr7	59941196	59975939	ct	0.576263	0.589117	0.299667	0.251374	0.847796	0.776151
chr7	59975939	59978660	censat	0.683333	0.7034	0.328571	0.492761	0.96092	0.6395
chr7	59978660	59994276	ct	0.616841	0.55061	0.272736	0.209709	0.82521	0.746231
chr7	59994276	60023596	hsat2	0.809923	0.83549	0.250572	0.224354	0.919107	0.858459
chr7	60023596	60041899	ct	0.566853	0.590067	0.32958	0.288146	0.840542	0.719101
chr7	60041899	60410644	mon	0.580422	0.673238	0.315594	0.276584	0.821853	0.736573
chr7	60410644	60414372	dhor	0.718451	0.766615	0.400703	0.459097	0.83819	0.764128
chr7	60414372	63714499	act	0.67852	0.709936	0.533057	0.527922	0.855567	0.776925
chr7	63714499	63724523	dhor	0.755175	0.847075	0.487005	0.444786	0.922927	0.858169
chr7	63724523	63729466	dhor	0.675939	0.81444	0.427134	0.425028	0.880857	0.856143
chr7	63729466	64188435	mon	0.543543	0.646803	0.293092	0.269823	0.816127	0.727171
chr7	64188435	64944661	ct	0.644165	0.671062	0.358067	0.320159	0.887681	0.817768
chr7	64944661	64983133	censat	0.867432	0.847173	0.471918	0.388247	0.942761	0.887938
chr7	64983133	65232468	ct	0.642853	0.677555	0.339713	0.295923	0.882616	0.813639
chr7	65232468	65239767	bsat	0.556855	0.568958	0.337304	0.273583	0.869379	0.793074
chr7	65239767	65433709	ct	0.638868	0.639684	0.357489	0.299141	0.877914	0.792492
chr7	65433709	65440849	bsat	0.611471	0.741444	0.356024	0.378027	0.920574	0.826608
chr7	65440849	65446687	ct	0.716103	0.616	0.337197	0.273825	0.898094	0.8266
chr7	65446687	65451678	bsat	0.487124	0.560608	0.283145	0.189861	0.80508	0.729615
chr7	65451678	65489525	ct	0.632105	0.619379	0.341968	0.275985	0.870916	0.791324
chr7	65489525	65509466	bsat	0.604064	0.633674	0.352465	0.269433	0.861653	0.741375
chr7	65509466	65576080	ct	0.637049	0.611123	0.466266	0.566108	0.824587	0.760653
chr7	65576080	65592231	bsat	0.605579	0.621156	0.441274	0.357305	0.899594	0.776043
chr7	65592231	65600065	ct	0.35003	0.418077	0.269445	0.2143	0.7925	0.658925
chr7	65600065	65607451	mon	0.5882	0.538361	0.254421	0.180335	0.851026	0.725645
chr7	65607451	65609606	bsat	0.392333	0.5738	0.3124	0.244357	0.795857	0.789167
chr7	65609606	65806253	ct	0.734267	0.762842	0.642434	0.577913	0.880532	0.818985
chr7	65806253	65867365	bsat	0.738671	0.693896	0.585827	0.484414	0.890618	0.785376
chr7	65867365	66074162	ct	0.83748	0.838936	0.819244	0.710073	0.924721	0.851206
chr7	66074162	66091336	censat	0.724396	0.773615	0.717442	0.545831	0.874341	0.781799
chr7	66091336	66697029	ct	0.771524	0.832247	0.804826	0.698221	0.869661	0.808004
chr7	66697029	66699515	mon	0.828167	0.8519	0.61275	0.516	0.9271	0.9124
chr7	66699515	66708003	hsat2	0.877404	0.900475	0.41983	0.323944	0.933621	0.877874
chr7	66708003	66709007	hsat3	0.707125	0.777889	0.677769	0.65416	0.794235	0.73125
chr7	66709007	68714499	ct	0.79947	0.845628	0.849581	0.726455	0.892115	0.819853
chr8	39243545	43506737	ct	0.752269	0.834007	0.856306	0.731159	0.906956	0.831052
chr8	43506737	43516671	hsat1A	0.642042	0.697367	0.389654	0.289613	0.850069	0.713966
chr8	43516671	43785457	ct	0.623458	0.781174	0.409389	0.331389	0.868184	0.774497
chr8	43785457	43786545	censat	0.4366	0.369	0.4908	0.391571	0.801167	0.5616
chr8	43786545	43808924	ct	0.526789	0.685729	0.416039	0.308696	0.830043	0.687858
chr8	43808924	43815721	censat	0.5604	0.714169	0.467409	0.407486	0.869341	0.819143
chr8	43815721	43818992	ct	0.634162	0.654111	0.26865	0.240314	0.889077	0.677909
chr8	43818992	43825494	gsat	0.897375	0.9174	0.529962	0.464801	0.962791	0.904569
chr8	43825494	43835447	ct	0.665481	0.75369	0.433452	0.37912	0.90193	0.796083
chr8	43835447	43846456	gsat	0.755062	0.773032	0.608391	0.532661	0.943419	0.853647
chr8	43846456	44214155	mon	0.613652	0.811671	0.393132	0.381738	0.849345	0.74876
chr8	44214155	44215832	dhor	0.7811	0.868	0.3451	0.415385	0.936	0.782909
chr8	44215832	44217695	act	0.765593	0.773025	0.472814	0.499071	0.871964	0.81775
chr8	44217695	44243546	dhor	0.781349	0.880297	0.491425	0.481078	0.912348	0.831781
chr8	44243546	46325080	act	0.700665	0.736807	0.429825	0.461172	0.852738	0.780783
chr8	46325080	46350589	dhor	0.874364	0.895831	0.50537	0.492458	0.914382	0.852211
chr8	46350589	46389509	mon	0.906057	0.89343	0.503483	0.501153	0.898964	0.834409
chr8	46389509	46406289	gsat	0.75993	0.731867	0.714472	0.687503	0.930755	0.845836
chr8	46406289	46423659	ct	0.702417	0.792156	0.549706	0.578591	0.892323	0.837757
chr8	46423659	46466919	mon	0.826628	0.876042	0.425555	0.419657	0.892158	0.817854
chr8	46466919	46468201	gsat	0.182	0.7447	0.3304	0.475125	0.8818	0.749991
chr8	46468201	46469129	mon	1	0.946	0.43875	0.41528	0.912	0.8708
chr8	46469129	46473674	gsat	0.231	0.6378	0.417612	0.398878	0.907267	0.755879
chr8	46473674	46475518	mon	0.880429	0.905222	0.4957	0.446887	0.929	0.850706
chr8	46475518	46531195	gsat	0.734431	0.698167	0.408915	0.352194	0.907712	0.837178
chr8	46531195	46551285	mon	0.614898	0.732299	0.344018	0.298583	0.851973	0.754651
chr8	46551285	46642146	gsat	0.704584	0.733637	0.373379	0.326768	0.909754	0.829377
chr8	46642146	46650160	ct	0.651536	0.717	0.294004	0.326749	0.853333	0.738963
chr8	46650160	46656000	gsat	0.563368	0.629313	0.37	0.300151	0.845527	0.751623
chr8	46656000	46663188	ct	0.57825	0.647472	0.3072	0.22916	0.889733	0.741976
chr8	46663188	46665934	gsat	0.417	0.725	0.569455	0.361792	0.787824	0.710375
chr8	46665934	46668845	mon	0.64899	0.722375	0.287569	0.298092	0.84025	0.6655
chr8	46668845	46669235	gsat	#N/A	0.451	#N/A	0.455	0.832333	0.917
chr8	46669235	46703931	mon	0.700665	0.756433	0.356484	0.334739	0.859236	0.761466
chr8	46703931	46704295	ct	#N/A	#N/A	0.44425	0.35418	0.90475	0.82325
chr8	46704295	46722257	gsat	0.741998	0.766844	0.404191	0.315247	0.879384	0.813372
[truncated: 185 more rows]

## Sheet: Table S2A RNA repeats
baseMean	log2FoldChange	lfcSE	stat	pvalue	padj	log10_padj	name	family	class	diffexpressed
9.7884	-1.95531	0.69762	-2.80283	0.0050657	0.0247427	1.60655	(AATTCAA)n	undefined	Simple_repeat	DOWN
40.2436	-1.54183	0.348562	-4.42339	9.71636538192323e-06	0.000119847	3.92137	(ACCAAAT)n	undefined	Simple_repeat	DOWN
29.9996	-1.21327	0.374633	-3.23855	0.00120141	0.0074245	2.12933	(AGTC)n	undefined	Simple_repeat	DOWN
18.8626	-1.29977	0.49047	-2.65004	0.00804811	0.0360507	1.44309	(AGTTTA)n	undefined	Simple_repeat	DOWN
30.5943	-1.62978	0.389417	-4.18519	2.84926156182119e-05	0.000307513	3.51214	(ATAAGAA)n	undefined	Simple_repeat	DOWN
42.6022	-1.24048	0.319896	-3.87776	0.000105424	0.000955291	3.01986	(ATAATAA)n	undefined	Simple_repeat	DOWN
18.3279	-1.23996	0.469764	-2.63955	0.00830164	0.0369264	1.43266	(ATATATT)n	undefined	Simple_repeat	DOWN
30.5739	-1.03663	0.363588	-2.85111	0.00435669	0.0218427	1.66069	(ATTATC)n	undefined	Simple_repeat	DOWN
27.9631	-2.04022	0.421357	-4.84202	1.28522600748367e-06	1.9867482372909e-05	4.70186	(CACAGCT)n	undefined	Simple_repeat	DOWN
7.98875	-2.0552	0.811245	-2.53339	0.0112964	0.0474395	1.32386	(CTCTCA)n	undefined	Simple_repeat	DOWN
89.6216	-1.42381	0.256439	-5.55222	2.8206963597245e-08	6.26709116276247e-07	6.20293	(GATT)n	undefined	Simple_repeat	DOWN
21.6289	-1.24019	0.453823	-2.73277	0.00628047	0.029602	1.52868	(GTGTGA)n	undefined	Simple_repeat	DOWN
48.1675	-1.01355	0.307853	-3.2923	0.000993713	0.00634804	2.19736	(TAATTT)n	undefined	Simple_repeat	DOWN
13.3895	-1.53663	0.576081	-2.66739	0.00764428	0.0345716	1.46128	(TACATT)n	undefined	Simple_repeat	DOWN
13.3956	-1.52391	0.569465	-2.67604	0.00744977	0.0338879	1.46996	(TAGAGT)n	undefined	Simple_repeat	DOWN
30.1754	-1.67958	0.394302	-4.25963	2.04764149099766e-05	0.000230383	3.63755	(TATGA)n	undefined	Simple_repeat	DOWN
80.0804	-1.16705	0.2416	-4.83049	1.36194107610552e-06	2.09111988297485e-05	4.67962	(TCATCA)n	undefined	Simple_repeat	DOWN
25.3815	-1.08574	0.405592	-2.67693	0.00743004	0.0338151	1.47089	(TCATCT)n	undefined	Simple_repeat	DOWN
33.2536	-1.04026	0.352083	-2.95459	0.00313084	0.0166774	1.77787	(TGTCTC)n	undefined	Simple_repeat	DOWN
10.2648	-5.77404	1.28811	-4.48256	7.37543601979724e-06	9.38579274086511e-05	4.02753	(TTAGGG)n	undefined	Simple_repeat	DOWN
22.9021	-1.63702	0.44536	-3.67572	0.000237176	0.00190271	2.72063	(TTATAAT)n	undefined	Simple_repeat	DOWN
18.714	-2.06395	0.505811	-4.08048	4.49430217540183e-05	0.000456865	3.34021	(TTCTAT)n	undefined	Simple_repeat	DOWN
7.77919	-2.01887	0.76691	-2.63248	0.00847647	0.0375686	1.42518	(TTGCTA)n	undefined	Simple_repeat	DOWN
8.09852	-2.33296	0.830416	-2.80939	0.00496353	0.0243177	1.61408	(TTGTAC)n	undefined	Simple_repeat	DOWN
16.6436	-1.37391	0.492679	-2.78866	0.00529267	0.025704	1.59	(TTTCATC)n	undefined	Simple_repeat	DOWN
12.1944	-1.71808	0.617853	-2.78073	0.00542376	0.0262147	1.58146	(TTTCTAA)n	undefined	Simple_repeat	DOWN
8926.22	-1.05711	0.10972	-9.63456	5.71335488269424e-22	7.60405729850876e-20	19.119	HERVK-int	ERVK	LTR	DOWN
65.166	-1.03052	0.26604	-3.87355	0.000107261	0.000969363	3.01351	MER63A	hAT-Blackjack	DNA	DOWN
70.2004	1.23155	0.262073	4.69924	2.61134306410693e-06	3.78978107239859e-05	4.42139	(ATTTAAT)n	undefined	Simple_repeat	UP
39.9776	1.85788	0.356371	5.21332	1.85491734024818e-07	3.52925834807052e-06	5.45232	(CAAAC)n	undefined	Simple_repeat	UP
16.5039	2.06476	0.535888	3.85297	0.000116693	0.0010432	2.98163	(CAGTGA)n	undefined	Simple_repeat	UP
63.7915	1.21397	0.260424	4.66151	3.13903511368564e-06	4.44680342896152e-05	4.35195	(CTGTTG)n	undefined	Simple_repeat	UP
44.9699	1.43542	0.305969	4.69138	2.71366438596994e-06	3.91605757543255e-05	4.40715	(CTTTTA)n	undefined	Simple_repeat	UP
51.7871	1.08476	0.314552	3.44858	0.000563549	0.00395165	2.40322	(GCAGCT)n	undefined	Simple_repeat	UP
70.464	1.28102	0.269438	4.75441	1.99030847797016e-06	2.95501530010673e-05	4.52944	(TGGCCC)n	undefined	Simple_repeat	UP
2678.28	1.48134	0.132311	11.1959	4.26859505903392e-29	9.02824399927763e-27	26.0444	ACRO1	acro	Satellite	UP
14.6061	1.65731	0.547085	3.02935	0.00245079	0.0136131	1.86604	COMP-subunit_LSAU-BSAT_rnd-1_family-4	undefined	Satellite	UP

## Sheet: Table S2B RNA genes
chr	start	end	Gene	baseMean	log2FoldChange	lfcSE	stat	pvalue	padj	log10_padj	diffexpressed
chr16	18502341	18529512	ABCC6P1	84.3434	-1.12987	0.231195	-4.88711	1.02326347857876e-06	1.62886352097682e-05	4.78812	DOWN
			ACBD7-DCLRE1CP1	49.2782	-1.30689	0.291352	-4.4856	7.27076582850877e-06	9.25690969972157e-05	4.03353	DOWN
chr19	6123982	6181280	ACSBG2	54.9051	-1.03294	0.293137	-3.52375	0.000425479	0.00311728	2.50622	DOWN
chr10	126894878	127270960	ADAM12	48.4258	-1.52047	0.326115	-4.66237	3.12588004449899e-06	4.43046811086288e-05	4.35355	DOWN
chr14	64659565	64689797	ADAM20P1	65.1545	-1.0143	0.261057	-3.88535	0.000102183	0.000929626	3.03169	DOWN
chr8	39384125	39562013	ADAM32	25.0155	-1.67675	0.419611	-3.99597	6.44303497372588e-05	0.000624261	3.20463	DOWN
chr14	18516684	18533416	ADCY4	48.3713	-1.24174	0.289805	-4.28476	1.8294009102312e-05	0.000209349	3.67913	DOWN
chr12	130993251	131181371	ADGRD1	155.626	-1.75376	0.188535	-9.30208	1.37725840379013e-20	1.59902631017063e-18	17.7961	DOWN
chr12	131029478	131033305	ADGRD1-AS1	11.4668	-1.92407	0.617066	-3.1181	0.00182022	0.0105891	1.97514	DOWN
chr11	10389576	10391411	ADM	1259.07	-1.1425	0.0997201	-11.4571	2.16651549403205e-30	4.96732846547651e-28	27.3039	DOWN
chr8	27024936	27144113	ADRA1A	190.94	-1.53494	0.195398	-7.85545	3.98351269688764e-15	2.6444321270531e-13	12.5777	DOWN
chr10	111960874	111964752	ADRA2A	84.677	-1.85511	0.245214	-7.5653	3.86966041331445e-14	2.3002138282542797e-12	11.6382	DOWN
			AGA-DT	154.375	-1.25802	0.185806	-6.77064	1.2821254583547899e-11	5.14433985378707e-10	9.28867	DOWN
chr7	15332760	15695255	AGMO	48.2591	-1.07293	0.300069	-3.57563	0.000349387	0.00264283	2.57793	DOWN
chr14	17171795	17183169	AJUBA	2009.36	-1.30567	0.115707	-11.2842	1.56979799192461e-29	3.39923558822785e-27	26.4686	DOWN
chr9	144936841	145090590	AK8	48.1308	-1.03016	0.29629	-3.47688	0.000507284	0.00361217	2.44223	DOWN
chr9	126526573	126586836	AKNA	4687.07	-1.48105	0.12165	-12.1746	4.24265026072308e-34	1.21848915487967e-31	30.9142	DOWN
chr15	55755846	56299841	ALDH1A2	10.021	-1.82786	0.660113	-2.76902	0.00562254	0.0270127	1.56843	DOWN
chr12	104981389	105069462	ALDH1L2	2267.52	-1.27576	0.124485	-10.2483	1.20444159477371e-24	1.93305791010623e-22	21.7138	DOWN
chr17	7944452	7954568	ALOX15B	36.3989	-1.23352	0.340272	-3.62511	0.000288833	0.00225158	2.64751	DOWN
chr17	8001351	8024422	ALOXE3	21.2997	-1.31942	0.446953	-2.95203	0.00315689	0.0167834	1.77512	DOWN
chr2	232893640	232897508	ALPG	113.134	-1.56963	0.215716	-7.27637	3.42933948546776e-13	1.79934804849043e-11	10.7449	DOWN
			ALPK2	44.4156	-2.09655	0.389854	-5.37777	7.54142940606953e-08	1.54823446136344e-06	5.81016	DOWN
chr15	82569719	82625867	ALPK3	1436.39	-1.30611	0.0915558	-14.2657	3.58095242457644e-46	2.1711712433809697e-43	42.6633	DOWN
chr2	232865459	232869624	ALPP	19.5444	-2.07111	0.483787	-4.28105	1.86016670438096e-05	0.000212177	3.6733	DOWN
chr4	116281623	116380350	ANK2-AS1	56.5358	-1.3634	0.276225	-4.93582	7.98127694894807e-07	1.30708979756962e-05	4.88369	DOWN
chr10	91795773	91804766	ANKRD1	32.3103	-1.12992	0.372688	-3.03182	0.00243085	0.0135188	1.86906	DOWN
			ANKRD20A4-ANKRD20A20P	7.87025	-2.25819	0.802655	-2.8134	0.00490206	0.0240553	1.61879	DOWN
chr18	14341967	14415029	ANKRD20A5P	26.868	-2.53032	0.444722	-5.68968	1.27279608892657e-08	3.04355552061986e-07	6.51662	DOWN
chr5	81040746	81054295	ANKRD34B	299.199	-1.0174	0.155068	-6.561	5.3446703058475895e-11	1.94691568257337e-09	8.71065	DOWN
chr1	144983373	145002686	ANKRD35	108.276	-1.56878	0.222467	-7.05172	1.7671595457558698e-12	8.1859390571143e-11	10.0869	DOWN
chr7	119530401	119811716	ANKRD7	38.4135	-8.66793	1.21354	-7.14269	9.15199507794108e-13	4.451034468922359e-11	10.3515	DOWN
chr19	1416298	1443282	APC2	259.039	-1.10047	0.144745	-7.60288	2.8962188026679996e-14	1.75992057487736e-12	11.7545	DOWN
chr4	168224846	168246640	APELA	2307.57	-2.08876	0.130663	-15.9858	1.60414408869513e-57	1.5092230108951e-54	53.8212	DOWN
chr12	12599454	12703554	APOLD1	51.6853	-1.12583	0.280317	-4.01628	5.91236643435885e-05	0.000578598	3.23762	DOWN
chr3	124287873	124310525	ARGFX	29.5387	-1.4443	0.398737	-3.62218	0.000292125	0.00227464	2.64309	DOWN
chr2	68691936	68839279	ARHGAP25	179.877	-1.18855	0.187733	-6.33108	2.43457130483086e-10	8.11048149951222e-09	8.09095	DOWN
chr15	95726358	95739492	ARRDC4	2565.29	-2.27127	0.12973	-17.5076	1.25289406924616e-68	1.42433174105467e-65	64.8464	DOWN
chr2	236684600	236754068	ASB18	24.535	-1.22599	0.411375	-2.98022	0.00288044	0.0155839	1.80732	DOWN
chr14	98322923	98352910	ASPG	39.6517	-3.19313	0.417047	-7.65652	1.91039042658448e-14	1.17925548413871e-12	11.9284	DOWN
chr1	211810272	211865712	ATF3	1655.65	-1.593	0.107323	-14.843	7.71876311463913e-50	5.69185764377876e-47	46.2447	DOWN
chr19	52928838	52934069	ATF5	1138.15	-1.83961	0.331922	-5.54231	2.9851099840514e-08	6.60014107008577e-07	6.18045	DOWN
			ATP13A3-DT	42.7626	-2.77728	0.376066	-7.3851	1.52339158839658e-13	8.39681133289135e-12	11.0759	DOWN
			ATP6AP1-DT	30.8973	-1.06985	0.361616	-2.95852	0.00309122	0.0165018	1.78247	DOWN
chr19	1753422	1783592	ATP8B3	382.829	-1.1297	0.160329	-7.04616	1.83925985876793e-12	8.491094075570949e-11	10.071	DOWN
chr15	47666646	47991038	ATP8B4	21.4713	-1.95121	0.486648	-4.00949	6.08497836834849e-05	0.00059315	3.22684	DOWN
			BALR6	111.875	-1.84157	0.221084	-8.32972	8.10315820850479e-17	6.57995739764419e-15	14.1818	DOWN
chr11	27181207	27268300	BBOX1	18.3935	-1.57337	0.484431	-3.24788	0.00116268	0.00722939	2.1409	DOWN
chr15	49917909	49921421	BCL2L10	17.9087	-6.58878	1.24287	-5.30126	1.15008943776627e-07	2.28377294177692e-06	5.64135	DOWN
chrY	20362013	20473652	BCORP1	20.6368	-3.46502	0.587965	-5.89325	3.7867791367842505e-09	9.94403098826002e-08	7.00244	DOWN
chr6	55593278	55715204	BMP5	9.10607	-1.77212	0.684257	-2.58985	0.0096019	0.0416765	1.38011	DOWN
chr19	19282105	19328707	BORCS8-MEF2B	353.349	-1.84757	0.161271	-11.4563	2.1862738437306496e-30	4.970857962695589e-28	27.3036	DOWN
chr19	17537663	17540365	BST2	1031.18	-1.01709	0.129358	-7.8626	3.762370160386261e-15	2.50984125809239e-13	12.6004	DOWN
chr10	123754669	123773603	C10orf88B	28.7711	-5.02244	0.718715	-6.98808	2.7867803026047e-12	1.253196646501e-10	9.90198	DOWN
chr17	4789664	4793182	C17orf107	271.443	-1.71451	0.154066	-11.1284	9.12283956333796e-29	1.88566329277358e-26	25.7245	DOWN
chr19	61055384	61071478	C19orf18	45.6873	-1.90622	0.323689	-5.88905	3.8842723967095e-09	1.01609288659465e-07	6.99307	DOWN
chr2	43680521	43681799	C1GALT1C1L	14.0809	-2.17885	0.59437	-3.66581	0.000246553	0.00196408	2.70684	DOWN
chr4	5869136	6174511	C4orf50	46.5637	-1.04503	0.295717	-3.53389	0.000409497	0.0030164	2.52051	DOWN
chr9	133148474	133246403	C5	60.8152	-2.10043	0.293043	-7.16767	7.628691865534219e-13	3.74354728164093e-11	10.4267	DOWN
chr5	127562638	127593569	C5orf63	30.86	-2.55951	0.431384	-5.93326	2.9697025181444803e-09	7.95926949951414e-08	7.09913	DOWN
chr7	83260357	83281145	CACNA2D1-AS1	21.7837	-1.28057	0.435107	-2.94311	0.00324932	0.0171745	1.76512	DOWN
chr11	15063025	15068711	CALCA	94.3573	-2.49238	0.255905	-9.73946	2.0463830993767898e-22	2.87547350910019e-20	19.5413	DOWN
chr2	187831183	187937412	CALCRL	206.745	-1.04471	0.178213	-5.86216	4.56875603222337e-09	1.18155392969841e-07	6.92755	DOWN
chr11	34575773	34608901	CAT	267.038	-8.60379	0.733052	-11.7369	8.24191778184973e-32	2.08215263666656e-29	28.6815	DOWN
chr17	80730965	80737249	CBX4	238.397	-1.53577	0.173343	-8.85969	8.0237620824285e-19	7.81858302346354e-17	16.1069	DOWN
chr2	158627837	158913558	CCDC148	74.4287	-1.18665	0.25517	-4.65042	3.31253229161823e-06	4.64674195601604e-05	4.33285	DOWN
chr13	35388294	35517349	CCDC169-SOHLH2	468.354	-1.51335	0.118488	-12.7721	2.34585491609862e-37	8.889486879282611e-35	34.0511	DOWN
chr10	117218440	117274006	CCDC172	236.953	-1.27659	0.19174	-6.65793	2.7770690825813896e-11	1.06717680069226e-09	8.97176	DOWN
chr19	17525249	17528882	CCDC194	58.5737	-1.01146	0.281345	-3.59508	0.000324293	0.00248261	2.60509	DOWN
chr14	60618687	60705663	CCDC196	35.9648	-1.0769	0.334038	-3.22389	0.00126461	0.00775236	2.11057	DOWN
chr12	123920105	123974340	CCDC92	26.7992	-2.10736	0.457287	-4.6084	4.05773434353403e-06	5.57177774680335e-05	4.25401	DOWN
chr5	43629473	43665221	CCL28	70.4904	-2.45684	0.287059	-8.55866	1.1418838048896301e-17	1.01153109521456e-15	14.995	DOWN
chr19	43042709	43047197	CCNP	21.2016	-1.28564	0.440964	-2.91552	0.003551	0.0184333	1.7344	DOWN
chr17	35874855	35928992	CCT6B	189.647	-1.12243	0.1657	-6.77386	1.2538884932303499e-11	5.04588401907034e-10	9.29706	DOWN
chr12	7360025	7493593	CD163L1	36.5338	-1.2512	0.335127	-3.7335	0.000188834	0.00157729	2.80209	DOWN
chr16	29213081	29220458	CD19	40.1921	-1.47017	0.373351	-3.93777	8.22409411063762e-05	0.000772318	3.1122	DOWN
chr17	75356930	75375320	CD300A	25.9531	-2.34216	0.483778	-4.84139	1.28933210004302e-06	1.98858886475828e-05	4.70145	DOWN
chr9	35630643	35667477	CD72	179.528	-1.2106	0.16739	-7.23219	4.75277021833674e-13	2.4058364125621497e-11	10.6187	DOWN
chr2	86786509	86810303	CD8A	23.8821	-1.08773	0.430777	-2.52505	0.0115682	0.0483275	1.31581	DOWN
chr22	38021773	38030667	CDC42EP1	425.975	-1.295	0.148577	-8.716	2.88200556288332e-18	2.72085258746397e-16	15.5653	DOWN
chr20	51960333	51962171	CEBPB	793.622	-1.0113	0.123903	-8.16203	3.29427898888762e-16	2.46249610774821e-14	13.6086	DOWN
chr11	102049520	102086624	CFAP300	59.1345	-1.94603	0.30551	-6.36977	1.89316697602524e-10	6.3868386867580405e-09	8.19471	DOWN
chr13	113362617	113431436	CFAP97D2	19.9496	-1.67563	0.482351	-3.47389	0.000512973	0.0036451	2.43829	DOWN
chr2	201599596	201660139	CFLAR	1048.81	-1.01799	0.0957447	-10.6323	2.10745782615224e-26	3.78288679794327e-24	23.4222	DOWN
chr10	90089526	90091214	CH25H	10.0991	-2.13535	0.686697	-3.1096	0.00187343	0.0108556	1.96435	DOWN
chr15	38758895	38761757	CHAC1	2318.79	-1.80838	0.132974	-13.5995	4.0297860722266397e-42	2.11439775374292e-39	38.6748	DOWN
chrX	78661052	78768074	CHMP1B2P	171.913	-7.64707	0.665894	-11.4839	1.5891678855711197e-30	3.67447937202733e-28	27.4348	DOWN
chr16	24028856	24032766	CHP2	376.925	-1.23108	0.129726	-9.48984	2.31382296598605e-21	2.90923252552827e-19	18.5362	DOWN
chr1	239116730	239183244	CHRM3-AS2	25.5563	-1.09104	0.405469	-2.69081	0.00712791	0.0327349	1.48499	DOWN
chr2	233012812	233023449	CHRND	40.0195	-1.19995	0.321123	-3.73673	0.000186425	0.00156313	2.806	DOWN
chr3	193121997	193138734	CLDN1	344.034	-1.37893	0.163213	-8.44864	2.94712747474958e-17	2.5049665427123803e-15	14.6012	DOWN
chr21	33051973	33100794	CLIC6	350.348	-1.22916	0.141685	-8.67529	4.12507767082996e-18	3.85440476612755e-16	15.414	DOWN
chr5	80174110	80284164	CMYA5	148.657	-1.0896	0.176043	-6.18942	6.03870173058833e-10	1.85331763799069e-08	7.73205	DOWN
chr7	156654803	156736040	CNPY1	17.7928	-1.43616	0.47981	-2.99318	0.00276091	0.0150387	1.82279	DOWN
chr12	47934691	47966286	COL2A1	497.854	-2.11414	0.139602	-15.144	8.29501908655148e-52	6.46632287878487e-49	48.1893	DOWN
chr2	189463283	189501589	COL3A1	70.9594	-2.54893	0.298739	-8.53232	1.43446791278456e-17	1.25845731615479e-15	14.9002	DOWN
chr3	133089523	133228816	COL6A5	17.4263	-2.05048	0.529021	-3.87599	0.000106192	0.000961295	3.01714	DOWN
chr15	75803665	75806805	COMMD4P1	61.431	-1.19733	0.264319	-4.52986	5.90231530757295e-06	7.74597262394519e-05	4.11092	DOWN
chr3	151913150	151972585	CP	540.757	-1.09428	0.136362	-8.02479	1.0170298244647201e-15	7.226208784035291e-14	13.1411	DOWN
chr6	36561362	36660042	CPNE5	61.8815	-1.09415	0.282944	-3.86703	0.000110167	0.000991358	3.00377	DOWN
chr5	77434877	77462982	CRHBP	7.53426	-2.19369	0.795614	-2.75723	0.00582926	0.0278344	1.55542	DOWN
chr2	208601624	208604541	CRYGD	12.2512	-2.45985	0.672125	-3.6598	0.000252408	0.0020037	2.69817	DOWN
			CSRP1-AS1	78.9397	-1.12167	0.241729	-4.64019	3.4809329748898e-06	4.86047979973866e-05	4.31332	DOWN
chr20	23807117	23810832	CST1	63.8929	-1.41669	0.339273	-4.17566	2.9712908045242e-05	0.000318666	3.49666	DOWN
chr11	66006130	66007628	CST6	8.42213	-4.55444	1.17393	-3.87966	0.000104603	0.000948798	3.02283	DOWN
			CTB-1I21.1	22.7821	-5.44043	0.904743	-6.01323	1.81858992308311e-09	5.04765080990841e-08	7.29691	DOWN
chr20	59273779	59303467	CTCFL	296.071	-1.9342	0.176422	-10.9635	5.725004390118219e-28	1.13189144768105e-25	24.9462	DOWN
chr1	70289725	70318361	CTH	2212.44	-1.09654	0.117067	-9.36677	7.47850887581363e-21	8.87146244207388e-19	18.052	DOWN
chr8	104499186	104510633	CTHRC1	80.1169	-1.00706	0.275433	-3.65626	0.000255921	0.00202906	2.69271	DOWN
chr11	66559711	66565088	CTSF	138.559	-3.01509	0.221683	-13.6009	3.9549810408696396e-42	2.11439775374292e-39	38.6748	DOWN
chr10	48472528	48473639	CTSLP2	20.3742	-1.39111	0.450264	-3.08954	0.00200469	0.0115052	1.9391	DOWN
chr10	123707147	123721163	CUZD1	127.518	-2.903	0.22504	-12.8999	4.50777140739924e-38	1.8086769864629502e-35	34.7426	DOWN
chr2	218610982	218622946	CXCR2	48.8844	-1.03566	0.322521	-3.21114	0.00132209	0.00803923	2.09479	DOWN
chr10	93953370	93957780	CYP26A1	90.9383	-1.02009	0.224916	-4.53544	5.74842892165633e-06	7.57681810137542e-05	4.12051	DOWN
chr4	189531931	189553879	CYP4V2	262.521	-1.41577	0.15334	-9.23289	2.6342334966837002e-20	2.96993498857513e-18	17.5273	DOWN
chrX	114131155	114133241	DANT1	247.313	-1.01627	0.170809	-5.94975	2.68559157103447e-09	7.24764395886295e-08	7.1398	DOWN
chr3	16587918	16671483	DAZL	32.4694	-1.24106	0.359024	-3.45677	0.000546685	0.00384923	2.41463	DOWN
chr11	30964647	31505647	DCDC1	28.1693	-1.03494	0.412042	-2.51173	0.0120142	0.0497188	1.30348	DOWN
chr6	24043591	24228018	DCDC2	61.4642	-1.12878	0.269162	-4.19368	2.74461223007921e-05	0.000297999	3.52579	DOWN
chr12	57484816	57489965	DDIT3	703.774	-1.06456	0.128296	-8.29769	1.06151447179913e-16	8.39488720248328e-15	14.076	DOWN
chr10	73144950	73147062	DDIT4	7685.17	-2.01703	0.108615	-18.5704	5.5805721016358e-77	8.45890717894617e-74	73.0727	DOWN
chr2	114023722	114025947	DDX11L2	14.7844	-2.38639	0.584624	-4.08192	4.46660993979921e-05	0.000454388	3.34257	DOWN
chr8	12136081	12143217	DEFB109B	9.30437	-2.5491	0.751765	-3.39083	0.000696825	0.00470365	2.32756	DOWN
chr1	111200774	111219224	DENND2D	77.2357	-1.50561	0.246746	-6.10189	1.0482419501937e-09	3.06212348705407e-08	7.51398	DOWN
chr14	17830743	17846267	DHRS2	25.9622	-1.31271	0.419261	-3.13102	0.00174199	0.0101927	1.99171	DOWN
chr2	217766488	218239908	DIRC3	43.9026	-1.02293	0.352401	-2.90274	0.00369909	0.019057	1.71995	DOWN
chr2	172570983	172575920	DLX1	31.2947	-4.64352	0.630728	-7.36216	1.8096357865375099e-13	9.87482055997791e-12	11.0055	DOWN
chr2	172585681	172589143	DLX2	19.0487	-1.77745	0.478948	-3.71116	0.000206311	0.0016965	2.77045	DOWN
chr12	123761112	123937157	DNAH10	46.681	-1.40878	0.315528	-4.46483	8.01327768108285e-06	0.000101079	3.99534	DOWN
chr12	123926897	123936421	DNAH10OS	10.3432	-2.18154	0.674241	-3.23554	0.00121411	0.00748945	2.12555	DOWN
chr15	76126646	76144768	DNAJA4	392.974	-1.37947	0.130392	-10.5794	3.71142947328838e-26	6.53307366123872e-24	23.1849	DOWN
chr1	171495116	171501559	DNM3OS	49.0843	-2.54463	0.336125	-7.57048	3.7185259790730403e-14	2.22004951450829e-12	11.6536	DOWN
			DNMBP	5036.73	-1.17429	0.0905742	-12.9649	1.93405305881668e-38	7.99525812981126e-36	35.0972	DOWN
chr7	104489582	104594753	DPY19L2P2	50.7919	-1.07058	0.290473	-3.68565	0.000228118	0.00184464	2.73409	DOWN
			DUSP29	18.064	-2.26863	0.525839	-4.31431	1.60105515439531e-05	0.000186521	3.72927	DOWN
chr11	1635383	1653599	DUSP8	64.4972	-1.07632	0.263285	-4.08803	4.35052149284398e-05	0.000444734	3.3519	DOWN
chr10	130762552	130900245	EBF3	76.737	-1.35374	0.256009	-5.28786	1.23756845119303e-07	2.43972670681725e-06	5.61266	DOWN
chr20	2723328	2790570	EBF4	60.817	-1.47284	0.308367	-4.77625	1.7859032980785e-06	2.67581469438626e-05	4.57254	DOWN
chr2	232872524	232874231	ECEL1P2	68.1912	-2.25493	0.288956	-7.80373	6.010566290663261e-15	3.8953038164953997e-13	12.4095	DOWN
chr17	48185907	48303979	EFCAB13	357.974	-1.37677	0.12897	-10.6751	1.33144867654259e-26	2.40577786031708e-24	23.6187	DOWN
chr3	131746510	131785616	EFCC1	20.7673	-1.95861	0.470175	-4.1657	3.10397476611037e-05	0.000330945	3.48024	DOWN
chr3	171033417	171614565	EGFEM1P	102.927	-1.59065	0.23802	-6.68286	2.34330533064181e-11	9.043103626765371e-10	9.04368	DOWN
chr5	38507513	38714549	EGFLAM	17.5668	-1.27388	0.473537	-2.69013	0.0071424	0.0327849	1.48433	DOWN
chr8	22961911	22967732	EGR3	29.8043	-2.10311	0.423378	-4.96745	6.78401865761701e-07	1.12931766354132e-05	4.94718	DOWN
chr3	188006637	188097523	EHHADH	497.595	-1.557	0.13103	-11.8828	1.45417758494053e-32	3.88978247328603e-30	29.4101	DOWN
chr3	187978880	188007968	EHHADH-AS1	25.7378	-1.71433	0.418858	-4.09287	4.26063272421032e-05	0.000436363	3.36015	DOWN
chr2	3209986	3399951	EIPR1	650.228	-1.03057	0.10748	-9.5884	8.94579848750834e-22	1.1678333298238202e-19	18.9326	DOWN
			ENEMAL	12.6715	-2.50972	0.639118	-3.92686	8.60635370063895e-05	0.000801419	3.09614	DOWN
chr8	120685947	120802315	ENPP2	265.257	-1.32703	0.149099	-8.90036	5.56645320526772e-19	5.5227312455463505e-17	16.2578	DOWN
chr4	187432563	187565051	ENPP6	18.6509	-1.74247	0.488268	-3.56866	0.000358805	0.0026991	2.56878	DOWN
chr2	211856201	213019484	ERBB4	106.239	-1.17285	0.217333	-5.39653	6.79420659393991e-08	1.40434191446255e-06	5.85253	DOWN
chr2	157771771	157780853	ERMN	21.0749	-1.26195	0.447075	-2.82267	0.00476249	0.0234549	1.62977	DOWN
chr8	71626530	72027531	EYA1	84.6295	-1.06158	0.235334	-4.51095	6.45387355479563e-06	8.34537848668455e-05	4.07855	DOWN
chr13	112357141	112372343	F7	47.4346	-1.01377	0.293238	-3.45715	0.000545918	0.00384482	2.41512	DOWN
chr12	49829908	49867231	FAIM2	34.5305	-1.35297	0.419085	-3.2284	0.00124486	0.00765145	2.11626	DOWN
chr3	58604489	58667988	FAM107A	82.0187	-1.34992	0.230918	-5.84586	5.03949402946436e-09	1.29348593696995e-07	6.88824	DOWN
chr5	176604122	176659690	FAM153B	47.0429	-2.68443	0.368404	-7.28666	3.17736553364001e-13	1.6735760853249798e-11	10.7764	DOWN
chr8	8264328	8319261	FAM167A	70.4687	-1.18893	0.264679	-4.49195	7.0574799483226e-06	9.00216376390995e-05	4.04565	DOWN
chr13	42001581	42011583	FAM216B	20.2462	-1.49815	0.496662	-3.01644	0.00255761	0.0141169	1.85026	DOWN
chr10	26961308	26974514	FAM238C	23.0084	-1.128	0.430336	-2.62122	0.00876169	0.0385918	1.4135	DOWN
chr10	123724066	123754629	FAM24B	7.382	-4.35191	1.18484	-3.673	0.000239718	0.00191972	2.71676	DOWN
			FAM24B-CUZD1	130.334	-2.92091	0.224207	-13.0277	8.51285243823573e-39	3.6291354050753695e-36	35.4402	DOWN
chr9	79500097	79501864	FAM27E3	21.7451	-1.46722	0.452534	-3.24223	0.00118597	0.00734239	2.13416	DOWN
chr9	43197982	43199750	FAM27E3	21.7451	-1.46722	0.452534	-3.24223	0.00118597	0.00734239	2.13416	DOWN
chr8	7027724	7084340	FAM66B	63.7851	-1.3466	0.262389	-5.13208	2.8655130496908e-07	5.26128250657899e-06	5.27891	DOWN
chr5	169064086	169065415	FBLL1	139.564	-1.02409	0.195971	-5.22574	1.73463778250294e-07	3.3189240713752e-06	5.479	DOWN
chr18	74294313	74368809	FBXO15	129.694	-1.00622	0.186957	-5.38207	7.36339966384861e-08	1.51624902964864e-06	5.81923	DOWN
chr5	171959977	171997979	FGF18	56.7528	-1.04037	0.287598	-3.61743	0.000297537	0.00230691	2.63697	DOWN
chr19	51749989	51752725	FGF21	68.2408	-1.96725	0.29763	-6.60972	3.85059354118682e-11	1.4431262936502901e-09	8.8407	DOWN
chr6	76468681	76670584	FILIP1	801.654	-1.71752	0.109343	-15.7076	1.34239220232531e-55	1.1814783499433501e-52	51.9276	DOWN
chr11	128719763	128845984	FLI1	32.2218	-1.13431	0.369737	-3.06789	0.00215576	0.0122588	1.91155	DOWN
chr1	170541630	170568989	FMO2	23.1103	-1.93878	0.438932	-4.41704	1.00060987309009e-05	0.000123142	3.90959	DOWN
chr1	170447244	170474197	FMO3	18.1897	-1.97161	0.53235	-3.7036	0.000212563	0.00173796	2.75996	DOWN
chr1	170494118	170517947	FMO6P	23.0844	-1.73048	0.445873	-3.8811	0.000103986	0.000944148	3.02496	DOWN
chr1	202603493	202614627	FMOD	12.9955	-2.0272	0.607786	-3.33538	0.000851837	0.00559094	2.25252	DOWN
chr2	88458787	88464693	FOXI3	490.151	-1.33223	0.139645	-9.54007	1.42730524130948e-21	1.8369149152777302e-19	18.7359	DOWN
chr3	141685214	141688129	FOXL2	151.151	-1.34109	0.201715	-6.64844	2.9621353050276796e-11	1.12718130630928e-09	8.94801	DOWN
chr3	141688209	141694996	FOXL2NB	1191.93	-1.59881	0.126745	-12.6144	1.7599680597947697e-36	6.078350448536779e-34	33.2162	DOWN
chr4	146894539	147017927	FREM3	34.3073	-1.02863	0.33729	-3.04968	0.00229086	0.0128635	1.89064	DOWN
chr2	186227869	186322363	FSIP2	481.494	-1.13564	0.117266	-9.68434	3.51461512027033e-22	4.8430686334068504e-20	19.3149	DOWN
chr5	54308433	54314946	FST	380.659	-1.20067	0.15038	-7.98424	1.4138696874263601e-15	9.916714794791971e-14	13.0036	DOWN
chr1	208922169	208923145	G0S2	103.918	-3.22764	0.287117	-11.2416	2.54837980126459e-29	5.43203082013304e-27	26.265	DOWN
chr2	171290356	171338262	GAD1	24.2281	-1.09268	0.425894	-2.56562	0.0102992	0.0439412	1.35713	DOWN
chr9	101768936	101770479	GADD45G	144.137	-1.35148	0.18217	-7.41878	1.18204627232383e-13	6.663419523570949e-12	11.1763	DOWN
chr12	132247641	132380739	GALNT9	24.7401	-2.90652	0.485486	-5.98683	2.1397597039781903e-09	5.86745766465737e-08	7.23155	DOWN
chr13	113074393	113076899	GAS6-DT	18.8922	-1.36874	0.468185	-2.9235	0.00346124	0.0180601	1.74328	DOWN
chr16	96115103	96115586	GAS8-AS1	35.3215	-1.08379	0.337181	-3.21427	0.00130778	0.00796638	2.09874	DOWN
chr2	236654963	236658113	GBX2	342.513	-1.08581	0.142002	-7.64645	2.0660435675797202e-14	1.2667400606257298e-12	11.8973	DOWN
			GCAWKR	15.9897	-1.3755	0.532989	-2.58072	0.00985933	0.0424963	1.37165	DOWN
chr19	52421180	52426397	GFY	93.3701	-1.32377	0.221493	-5.9766	2.2784627862559703e-09	6.22278064666745e-08	7.20602	DOWN
chr12	75365673	75407236	GLIPR1L2	17.6503	-1.29896	0.478875	-2.71253	0.00667712	0.031062	1.50777	DOWN
chr2	53849132	53856193	GPR75	143.877	-1.10013	0.180076	-6.10925	1.00101140478469e-09	2.93989183726001e-08	7.53167	DOWN
chr7	78561812	78667424	GSAP	139.214	-1.693	0.210488	-8.04323	8.74985282606769e-16	6.26590510515566e-14	13.203	DOWN
chr1	109721822	109785567	GSTM5	193.863	-1.00375	0.17075	-5.87851	4.1397466265147704e-09	1.07878554878538e-07	6.96706	DOWN
chr22	24387465	24391322	GSTT2	261.023	-1.08353	0.152301	-7.11439	1.12410769456641e-12	5.3901852967574694e-11	10.2684	DOWN
chr22	38266733	38269063	H1-0	8597.92	-2.03922	0.270919	-7.52705	5.18996651971284e-14	3.03218515040354e-12	11.5182	DOWN
chr6	25882972	25883727	H1-1	1751.25	-3.74849	0.101101	-37.0767	6.6710869520621205e-301	9.10069682000314e-297	296.041	DOWN
chr6	27001857	27004106	H2AC11	6633.07	-1.01139	0.112335	-9.00331	2.1900343465674303e-19	2.25482630610361e-17	16.6469	DOWN
chr6	27677873	27678375	H2AC13	5666.57	-1.06287	0.112932	-9.41161	4.8860741654186405e-21	5.87275980305208e-19	18.2312	DOWN
chr6	27734988	27735469	H2AC16	2964.61	-1.07098	0.1366	-7.84028	4.49544827588736e-15	2.94840891248343e-13	12.5304	DOWN
chr6	25592555	25593123	H2BC1	18.9958	-1.71581	0.506079	-3.3904	0.000697908	0.00470863	2.32711	DOWN
chr6	25911391	25911877	H2BC3	989.817	-1.13912	0.127614	-8.92626	4.40667881328763e-19	4.40409614438607e-17	16.3561	DOWN
chr1	121117593	121126640	H2BP1	22.3563	-3.4463	0.572124	-6.02369	1.70483862895014e-09	4.76586241314299e-08	7.32186	DOWN
chr1	142947202	142976669	H2BP2	83.8115	-2.0055	0.256761	-7.81079	5.68308364771823e-15	3.6918393867701e-13	12.4328	DOWN
			H3-7	207.089	-2.24599	0.18946	-11.8547	2.03487251792804e-32	5.3384097864566e-30	29.2726	DOWN
chr6	25886390	25886897	H3C1	2436.77	-1.06436	0.0913736	-11.6485	2.3356738586361503e-31	5.59004610166919e-29	28.2526	DOWN
chr6	25913548	25914033	H3C3	1506.26	-1.14368	0.118153	-9.67958	3.6823399168311296e-22	5.0486915724030403e-20	19.2968	DOWN
chr1	121127578	121127993	H3P4	126.199	-2.8797	0.229321	-12.5575	3.61395745330154e-36	1.2325401894484899e-33	32.9092	DOWN
chr17	42574189	42591169	HAP1	217.747	-1.02996	0.153167	-6.72446	1.7625071973422897e-11	6.93914089066192e-10	9.15869	DOWN
chr6	32966135	32969119	HCG24	58.4348	-1.15851	0.270573	-4.2817	1.85467381887004e-05	0.000211639	3.6744	DOWN
chr7	18216626	19132425	HDAC9	709.727	-1.01054	0.122719	-8.23462	1.80123630674176e-16	1.39616282366881e-14	13.8551	DOWN
chr1	108681284	108694519	HENMT1	255.998	-1.1374	0.167088	-6.80722	9.950546509089559e-12	4.04606126608047e-10	9.39297	DOWN
chr1	5769823	5771222	HES3	338.962	-1.36957	0.180697	-7.57938	3.47215665095503e-14	2.08665907631403e-12	11.6805	DOWN
chr1	429117	430252	HES4	21.2671	-1.13722	0.431519	-2.63539	0.00840409	0.0373144	1.42812	DOWN
chr6	126936179	126949784	HEY2	536.305	-1.30336	0.122981	-10.5981	3.04180380011566e-26	5.42435129950037e-24	23.2657	DOWN
chr7	82951060	83022490	HGF	47.4598	-1.61343	0.308385	-5.23187	1.67800281669175e-07	3.22867622359786e-06	5.49098	DOWN
			HHIP	36.6682	-1.02959	0.338507	-3.04157	0.00235348	0.0131502	1.88107	DOWN
chr4	147960296	147978757	HHIP-AS1	10.3099	-2.02385	0.660473	-3.06424	0.00218222	0.012368	1.9077	DOWN
chr1	145134351	145153632	HJV	20.46	-3.29533	0.578713	-5.69424	1.23920963628141e-08	2.9736671694197e-07	6.52671	DOWN
chr22	30543816	30640412	HORMAD2	7.90601	-5.3952	1.33755	-4.03364	5.49204688990093e-05	0.000543706	3.26464	DOWN
chr1	39548023	39560889	HPCAL4	158.366	-1.17508	0.181167	-6.48619	8.803134153047479e-11	3.1314825584321704e-09	8.50425	DOWN
chr3	151880375	151924479	HPS3	3336.32	-1.26578	0.0946988	-13.3664	9.5064192479634e-41	4.47195073726609e-38	37.3495	DOWN
chr12	116837255	116862509	HRK	404.959	-1.40519	0.150448	-9.34004	9.62983445656773e-21	1.13740434334629e-18	17.9441	DOWN
chr6	115238705	115526195	HS3ST5	164.226	-1.06543	0.187502	-5.68223	1.329479845867e-08	3.16522932937479e-07	6.49959	DOWN
chr1	208908126	208970883	HSD11B1-AS1	16.3016	-1.73733	0.517945	-3.35427	0.000795753	0.00527614	2.27768	DOWN
chr17	59288027	59356284	HSF5	17.609	-4.61619	0.825251	-5.59368	2.22308198677e-08	5.05454741058606e-07	6.29632	DOWN
chrX	147858263	147861065	HSFX2	12.1248	-1.781	0.626424	-2.84312	0.00446743	0.0222955	1.65178	DOWN
chr1	23017572	23020407	HTR1D	273.492	-1.65463	0.152185	-10.8725	1.55870048420017e-27	2.97395692384038e-25	24.5267	DOWN
chrX	112992585	113318748	HTR2C	183.232	-1.6295	0.172377	-9.4531	3.28932941733713e-21	4.04261548750569e-19	18.3933	DOWN
chr2	8702572	8708184	ID2	737.973	-1.6591	0.124234	-13.3547	1.1116904203554399e-40	5.05522690482965e-38	37.2963	DOWN
chr6	19709014	19713841	ID4	323.104	-1.70362	0.189095	-9.00929	2.07391185741353e-19	2.15150612614718e-17	16.6673	DOWN
			IGFBP-AS1	10.5783	-2.54795	0.713079	-3.57317	0.000352684	0.00266333	2.57457	DOWN
chr7	46073961	46083588	IGFBP3	321.738	-1.30942	0.152461	-8.58853	8.809121924865609e-18	7.932279953730469e-16	15.1006	DOWN
chr2	217154530	217177979	IGFBP5	443.744	-2.58648	0.151222	-17.1039	1.3888477451497e-65	1.4034563658764598e-62	61.8528	DOWN
chr19	48867211	48904572	IGFL4	30.8985	-1.03651	0.357389	-2.90024	0.00372883	0.0191776	1.71721	DOWN
chr3	121620300	121865803	IGSF11	201.456	-1.1242	0.163492	-6.87616	6.1488766511331094e-12	2.59699613853739e-10	9.58553	DOWN
chr3	139686917	139751732	IL20RB	191.48	-1.22648	0.18879	-6.49653	8.219331174616839e-11	2.9352909917309703e-09	8.53235	DOWN
chr12	57420612	57427570	INHBE	1880.94	-2.50521	0.12995	-19.2782	8.185182268466339e-83	1.3136736059578599e-79	78.8815	DOWN
chr11	2220191	2248857	INS-IGF2	53.2641	-1.03242	0.283522	-3.64143	0.00027113	0.00213493	2.67062	DOWN
chr11	15208784	15343615	INSC	85.2272	-1.14307	0.23391	-4.8868	1.02489672971251e-06	1.63051209174788e-05	4.78768	DOWN
chr20	20426632	20429477	INSM1	46.9421	-1.57751	0.324996	-4.85394	1.21032906042551e-06	1.88808565378213e-05	4.72398	DOWN
chr5	3514530	3520100	IRX1	21.3922	-2.39096	0.519548	-4.602	4.18448236354782e-06	5.71571348071037e-05	4.24293	DOWN
chr5	2660853	2666690	IRX2	667.5	-1.24648	0.146914	-8.48442	2.16792979690223e-17	1.8777713199581102e-15	14.7264	DOWN
			IRX2-DT	81.136	-1.06281	0.257016	-4.13518	3.54681300944193e-05	0.000372197	3.42923	DOWN
chr16	60728978	60732073	IRX5	17.3905	-1.52395	0.497194	-3.06509	0.00217602	0.0123482	1.9084	DOWN
chr15	74207935	74213638	ISL2	46.667	-1.65583	0.311374	-5.31782	1.05019566099469e-07	2.1068778246014e-06	5.67636	DOWN
chr15	71966226	72004460	ISLR2	93.1255	-1.0961	0.215376	-5.08921	3.59560077407658e-07	6.45835230545789e-06	5.18988	DOWN
chr10	15531985	15737921	ITGA8	29.3499	-3.86834	0.55371	-6.98622	2.8239746534382897e-12	1.26719528390315e-10	9.89716	DOWN
chr19	53239990	53250635	IZUMO2	56.4229	-2.74488	0.336215	-8.16406	3.23946905476078e-16	2.4319766792864e-14	13.614	DOWN
			JDP2-AS1	56.5126	-1.20463	0.280953	-4.28765	1.80573045726877e-05	0.000206746	3.68456	DOWN
chr6	24226862	24228244	KAAG1	8.44285	-1.79179	0.70923	-2.52638	0.0115244	0.048196	1.31699	DOWN
chr3	130649819	130722262	KBTBD12	25.1799	-1.46382	0.414693	-3.52989	0.000415732	0.00305483	2.51501	DOWN
chr18	41657362	41823818	KC6	338.198	-1.14872	0.140707	-8.16387	3.24453713260611e-16	2.4319766792864e-14	13.614	DOWN
chr4	21825250	21835092	KCNIP4-IT1	13.6263	-1.57281	0.559016	-2.81353	0.00490009	0.02405	1.61888	DOWN
chr17	71046994	71058363	KCNJ2	226.866	-1.58442	0.154218	-10.2739	9.24065292687793e-25	1.50072603843415e-22	21.8237	DOWN
chr8	111092275	111104410	KCNV1	22.7518	-1.11944	0.424992	-2.63402	0.00843804	0.0374469	1.42658	DOWN
chr16	73083725	73121058	KCTD19	86.6146	-1.08621	0.222636	-4.87886	1.06700366941294e-06	1.69083188667628e-05	4.7719	DOWN
chr17	7745221	7760100	KDM6B	522.462	-1.21299	0.127658	-9.50185	2.06185058917478e-21	2.6165363476765e-19	18.5823	DOWN
			KLF10	1967.21	-1.06578	0.255225	-4.17583	2.96896396062702e-05	0.000318542	3.49683	DOWN
chr2	10071599	10083576	KLF11	684.318	-1.75604	0.145299	-12.0857	1.25727493006916e-33	3.5732801241673996e-31	30.4469	DOWN
			KLF11-DT	43.3275	-1.21384	0.333515	-3.63954	0.00027313	0.00214758	2.66805	DOWN
chr1	44008770	44012511	KLF18	17.6025	-1.56349	0.509019	-3.07157	0.00212938	0.0121315	1.91608	DOWN
chr4	38571526	38634015	KLF3-AS1	155.3	-1.13741	0.186939	-6.08438	1.1694197467697702e-09	3.40517058387047e-08	7.46786	DOWN
chr9	82551414	82581442	KLF9	189.531	-1.20893	0.164871	-7.33259	2.25750997396475e-13	1.2100963090305399e-11	10.9172	DOWN
chr14	14622721	14633066	KLHL33	17.741	-2.59497	0.576057	-4.50471	6.64627769030747e-06	8.56171107187673e-05	4.06744	DOWN
chrX	21238012	21241652	KLHL34	47.842	-1.08411	0.291583	-3.718	0.000200805	0.00165872	2.78023	DOWN
chr3	185928423	185970026	LAMP3	30.7026	-1.43905	0.405224	-3.55125	0.000383407	0.00286129	2.54344	DOWN
chr11	18510444	18550172	LDHC	9.29336	-2.74326	0.81267	-3.37561	0.00073653	0.00493626	2.3066	DOWN
chr4	111349882	111471280	LEF1	38.1638	-1.09419	0.325924	-3.3572	0.000787357	0.00522682	2.28176	DOWN
			LEISA1	38.3918	-1.09483	0.331761	-3.30006	0.000966642	0.00620561	2.20722	DOWN
chr19	37669192	37687079	LGI4	291.414	-1.15118	0.155491	-7.40355	1.32596047261315e-13	7.38316439485247e-12	11.1318	DOWN
chr12	113438040	113448287	LHX5	11.5257	-3.08894	0.752028	-4.10748	4.00002553470262e-05	0.00041324	3.3838	DOWN
chr1	74970280	75003384	LHX8	22.926	-1.56979	0.438052	-3.58356	0.000338946	0.00257814	2.58869	DOWN
			LHX8-AS1	12.0688	-5.08602	1.12805	-4.50868	6.52318782565224e-06	8.4190471445173e-05	4.07474	DOWN
			LIMS3-LOC440895	9.72114	-2.20824	0.716568	-3.08169	0.00205826	0.0117731	1.92911	DOWN
chr16	95239172	95243609	LINC00304	24.4681	-1.36067	0.416294	-3.26853	0.00108107	0.00681199	2.16673	DOWN
chr13	93902236	93911980	LINC00391	135.028	-2.6781	0.236719	-11.3134	1.12635651676933e-29	2.47834767770438e-27	26.6058	DOWN
chr18	1408885	1562834	LINC00470	12.6692	-2.1191	0.628157	-3.37351	0.000742151	0.00496782	2.30383	DOWN
chr5	103112322	103179864	LINC00491	300.933	-1.52107	0.149598	-10.1677	2.7634186513624e-24	4.33316749906735e-22	21.3632	DOWN
chr13	21238446	21474035	LINC00540	71.7706	-5.22036	0.483599	-10.7948	3.64190182528467e-27	6.852803406970131e-25	24.1641	DOWN
chr14	21810586	21837643	LINC00645	173.663	-1.10206	0.16754	-6.57791	4.7709722245221496e-11	1.75196778161322e-09	8.75647	DOWN
chr19	21621907	21641803	LINC00664	217.834	-4.34032	0.234917	-18.4759	3.22666959181143e-76	4.6334975338412103e-73	72.3341	DOWN
chr3	62994116	63168734	LINC00698	483.383	-1.43672	0.130269	-11.0289	2.77346942379435e-28	5.647114907373519e-26	25.2482	DOWN
chr10	90712983	90724360	LINC00865	9.52085	-5.66625	1.32742	-4.26861	1.96693435738927e-05	0.000222587	3.6525	DOWN
chr16	3290798	3294621	LINC00921	9.6092	-3.71209	0.89992	-4.12491	3.70873809316894e-05	0.000386513	3.41284	DOWN
chr15	95337461	95641299	LINC00923	10.58	-4.9171	1.14833	-4.28196	1.85251279892194e-05	0.000211531	3.67463	DOWN
chr4	13506007	13514021	LINC01097	25.0086	-1.7215	0.435048	-3.95702	7.58900755758039e-05	0.00072171	3.14164	DOWN
chr1	86972495	87011915	LINC01140	114.103	-1.58624	0.219121	-7.23911	4.51634379545265e-13	2.2989538081181e-11	10.6385	DOWN
chr5	12511737	12741232	LINC01194	120.856	-1.63773	0.207556	-7.89054	3.0088325801608802e-15	2.0320046563640998e-13	12.6921	DOWN
chr5	90633504	90776628	LINC01339	11.5201	-2.04083	0.670729	-3.04271	0.00234459	0.0131059	1.88253	DOWN
chr1	112862377	112890427	LINC01357	14.4817	-3.99615	0.789465	-5.06184	4.15231731426988e-07	7.31859338517696e-06	5.13557	DOWN
chr20	41735729	41742836	LINC01370	26.3948	-1.46048	0.410945	-3.55395	0.000379498	0.00283367	2.54765	DOWN
chr2	19019224	19380876	LINC01376	59.5487	-1.09502	0.265919	-4.11789	3.82356899243339e-05	0.000397418	3.40075	DOWN
chr18	56084458	56200991	LINC01416	41.5783	-1.05174	0.314437	-3.34484	0.000823303	0.00542978	2.26522	DOWN
			LINC01418	522.879	-1.14327	0.161164	-7.09386	1.30425031602034e-12	6.17798014276024e-11	10.2092	DOWN
chr2	186521905	186911734	LINC01473	56.2485	-1.40924	0.287211	-4.90663	9.2655238833452e-07	1.48902149363499e-05	4.8271	DOWN
			LINC01512	14.8757	-1.93086	0.563493	-3.42658	0.000611226	0.00422515	2.37416	DOWN
chr10	66433525	66743380	LINC01515	22.3703	-2.63861	0.495906	-5.32079	1.03320043242983e-07	2.07889679929318e-06	5.68217	DOWN
chr20	30506057	30517111	LINC01597	22.3875	-4.3715	0.702576	-6.2221	4.90547374181865e-10	1.54194637755507e-08	7.81193	DOWN
chr1	181974750	181976125	LINC01686	25.2827	-1.5251	0.416584	-3.66097	0.00025126	0.00199632	2.69977	DOWN
chr2	67133077	67407693	LINC01829	11.0384	-1.59011	0.615669	-2.58273	0.00980209	0.0423299	1.37335	DOWN
chr5	98586870	98662352	LINC01846	12.4052	-1.84206	0.607021	-3.03459	0.00240863	0.0134253	1.87207	DOWN
chr15	35874052	35878230	LINC01852	18.1779	-1.49847	0.484704	-3.09152	0.00199133	0.0114478	1.94128	DOWN
chr3	27919068	28061581	LINC01967	96.5488	-1.25383	0.2283	-5.49203	3.97345441703584e-08	8.52293477314511e-07	6.06941	DOWN
chr16	56637703	56698776	LINC02128	58.4978	-2.08668	0.288248	-7.23918	4.51401524745101e-13	2.2989538081181e-11	10.6385	DOWN
chr15	68393685	68409362	LINC02204	18.9759	-1.41284	0.484083	-2.91859	0.00351618	0.0182839	1.73793	DOWN
chr15	95104777	95288720	LINC02254	38.9659	-1.24354	0.341656	-3.63974	0.000272912	0.00214648	2.66827	DOWN
chr4	24641591	24653320	LINC02473	49.023	-1.50174	0.30889	-4.86173	1.16366066149593e-06	1.82048838808801e-05	4.73981	DOWN
chr21	42846030	42850741	LINC02575	122.702	-1.62536	0.208836	-7.78295	7.08542990522593e-15	4.53800163225784e-13	12.3431	DOWN
chr1	346509	349336	LINC02593	19.716	-1.87751	0.492578	-3.81159	0.000138078	0.00120554	2.91882	DOWN
chr1	146620442	146651274	LINC02805	47.0312	-2.28453	0.330281	-6.91693	4.61524967296693e-12	1.98929655730221e-10	9.7013	DOWN
chr1	146509818	146512194	LINC02806	78.4453	-1.00625	0.270087	-3.72566	0.000194807	0.00161948	2.79063	DOWN
chr12	85298408	85323268	LINC02820	157.756	-1.41013	0.185656	-7.59536	3.0692920816876e-14	1.86094589237254e-12	11.7303	DOWN
			LINC02864	196.266	-10.0564	1.18618	-8.47798	2.2912903867149e-17	1.97834072503574e-15	14.7037	DOWN
chr9	99302311	99313212	LINC02872	9.5013	-6.64853	1.30298	-5.10255	3.35113760086403e-07	6.03116347638352e-06	5.2196	DOWN
			LINC02893	138.366	-1.31327	0.185236	-7.08975	1.3435477792582499e-12	6.35309490628805e-11	10.197	DOWN
			LINC02901	25.2415	-1.12014	0.408278	-2.74357	0.00607758	0.0288284	1.54018	DOWN
			LINC02915	9.39264	-2.35887	0.725136	-3.253	0.00114192	0.00711816	2.14763	DOWN
			LINC03069	100.093	-1.34464	0.223289	-6.02197	1.7230774499878202e-09	4.80208837032357e-08	7.31857	DOWN
			LINC03092	217.757	-1.25319	0.159189	-7.87234	3.48081496340861e-15	2.32770969268727e-13	12.6331	DOWN
chr5	97592630	97643516	LIX1	13.3968	-1.44539	0.5722	-2.52602	0.0115364	0.0482316	1.31667	DOWN
chr3	7942179	8603291	LMCD1-AS1	79.7778	-1.18489	0.238184	-4.9747	6.534976897742e-07	1.09185737708508e-05	4.96183	DOWN
chr7	102623051	102624819	LNCPRESS1	1762.16	-1.45138	0.130001	-11.1643	6.093589253793299e-29	1.27890376308074e-26	25.8932	DOWN
			LOC100130587	10.2603	-1.71509	0.647191	-2.65005	0.00804801	0.0360507	1.44309	DOWN
			LOC100132077	36.8968	-1.28099	0.353868	-3.61998	0.000294628	0.00228891	2.64037	DOWN
			LOC100133077	14.7151	-1.53297	0.546964	-2.8027	0.00506775	0.0247483	1.60646	DOWN
			LOC100420587	18.8261	-2.16397	0.52138	-4.15046	3.31809841690938e-05	0.000350352	3.4555	DOWN
			LOC100506207	47.8456	-1.34779	0.297607	-4.52877	5.93290892396332e-06	7.77490331803147e-05	4.10931	DOWN
			LOC100507334	8.58085	-2.36938	0.789159	-3.00241	0.00267853	0.0146689	1.8336	DOWN
			LOC101926935	8.96351	-1.88787	0.720826	-2.61904	0.00881776	0.0387976	1.4112	DOWN
			LOC101927375	62.9676	-1.01067	0.2712	-3.72666	0.000194034	0.00161452	2.79196	DOWN
			LOC101927388	10.245	-1.70547	0.655488	-2.60183	0.00927269	0.040447	1.39311	DOWN
			LOC101927468	41.3398	-1.26073	0.318615	-3.95693	7.59197773755172e-05	0.00072174	3.14162	DOWN
			LOC101927543	37.9328	-1.24001	0.326326	-3.7999	0.000144754	0.0012526	2.90219	DOWN
			LOC101927610	78.8792	-1.38024	0.250258	-5.51526	3.48263499215565e-08	7.55327608314585e-07	6.12186	DOWN
			LOC101927857	214.337	-4.47755	0.247146	-18.117	2.33899070721419e-73	2.90077374798327e-70	69.5375	DOWN
			LOC101927879	17.4229	-5.05042	0.926342	-5.452	4.98054954716325e-08	1.05340553368064e-06	5.9774	DOWN
			LOC101927932	35.3574	-1.96465	0.360402	-5.45128	5.00093013954979e-08	1.05607877652846e-06	5.9763	DOWN
			LOC101928046	30.9411	-1.52702	0.391973	-3.89574	9.78981012246195e-05	0.000896627	3.04739	DOWN
			LOC101928499	1768.69	-1.0936	0.101797	-10.743	6.39447770950709e-27	1.1868498627632101e-24	23.9256	DOWN
			LOC101928570	133.228	-6.12685	0.465653	-13.1575	1.54001961557132e-39	6.66950717321394e-37	36.1759	DOWN
			LOC101928764	22.7253	-1.2208	0.419455	-2.91043	0.00360928	0.0186684	1.72889	DOWN
			LOC101928923	12.9756	-5.20689	1.12595	-4.62443	3.75630539792302e-06	5.1997481723456e-05	4.28402	DOWN
			LOC101929124	22.0433	-7.86305	1.23664	-6.35842	2.03845523640889e-10	6.841047769193781e-09	8.16488	DOWN
			LOC101930053	361.065	-1.51336	0.12957	-11.6799	1.61517598949105e-31	3.97013168443908e-29	28.4012	DOWN
			LOC102723338	58.7333	-1.08495	0.263258	-4.12125	3.76823979186385e-05	0.000392115	3.40659	DOWN
			LOC102723568	263.752	-1.48506	0.152031	-9.76808	1.54343889116245e-22	2.1932909742956402e-20	19.6589	DOWN
			LOC102723636	56.697	-4.30027	0.429744	-10.0066	1.42602638224445e-23	2.16153910073098e-21	20.6652	DOWN
			LOC102723678	12.6461	-1.62577	0.590455	-2.75343	0.00589751	0.0280865	1.5515	DOWN
			LOC102724637	10.3801	-2.33492	0.697295	-3.34854	0.000812385	0.00536946	2.27007	DOWN
			LOC102724672	21.01	-1.20232	0.476404	-2.52375	0.0116111	0.0484622	1.3146	DOWN
			LOC102724908	8.70819	-3.54776	0.915826	-3.87384	0.000107134	0.000968859	3.01374	DOWN
			LOC105369752	19.658	-2.07341	0.485844	-4.26765	1.97545713328505e-05	0.000223459	3.6508	DOWN
			LOC105369877	60.819	-1.3702	0.276376	-4.95772	7.13257062344796e-07	1.18372905650945e-05	4.92675	DOWN
			LOC105369928	21.0394	-1.40778	0.452538	-3.11086	0.00186543	0.0108198	1.96578	DOWN
			LOC105370067	21.069	-2.54388	0.502724	-5.06021	4.18804830438885e-07	7.36254574335988e-06	5.13297	DOWN
			LOC105370092	257.708	-2.735	0.172726	-15.8343	1.80479349714223e-56	1.64139952586762e-53	52.7848	DOWN
			LOC105370108	638.408	-4.63205	0.182387	-25.3968	2.73673722741427e-142	9.33364231409637e-139	138.03	DOWN
			LOC105370408	42.9029	-1.82882	0.337062	-5.42578	5.77017064421041e-08	1.21009481826777e-06	5.91718	DOWN
			LOC105370463	14.247	-1.47939	0.551972	-2.68018	0.00735818	0.0335571	1.47422	DOWN
			LOC105370546	103.217	-1.20258	0.213608	-5.62986	1.80350789406441e-08	4.15950206100197e-07	6.38096	DOWN
			LOC105370789	14.15	-1.46893	0.534762	-2.74689	0.00601641	0.0285652	1.54416	DOWN
			LOC105370844	47.4296	-1.13442	0.29286	-3.87358	0.000107248	0.000969363	3.01351	DOWN
			LOC105370910	24.0232	-1.42745	0.415865	-3.43248	0.00059808	0.00415111	2.38184	DOWN
			LOC105371067	42.4528	-1.06724	0.354004	-3.01477	0.00257178	0.0141755	1.84846	DOWN
			LOC105371307	18.8278	-1.44071	0.481658	-2.99114	0.00277936	0.0151211	1.82042	DOWN
			LOC105371308	32.2233	-1.60359	0.372143	-4.30908	1.63931665988637e-05	0.000190409	3.72031	DOWN
			LOC105371354	229.388	-1.50391	0.167511	-8.97793	2.7590286712548703e-19	2.81937596503812e-17	16.5498	DOWN
			LOC105371406	26.27	-1.00589	0.396896	-2.5344	0.0112639	0.0473243	1.32492	DOWN
			LOC105371475	632.514	-1.05427	0.129379	-8.14875	3.67695795546844e-16	2.74104155346997e-14	13.5621	DOWN
			LOC105371611	41.0355	-2.44864	0.365801	-6.69391	2.17284494450965e-11	8.40906403773068e-10	9.07525	DOWN
			LOC105371777	13.1651	-1.60656	0.565587	-2.84052	0.00450403	0.0224371	1.64903	DOWN
			LOC105371787	7.66227	-4.41661	1.18684	-3.72132	0.000198186	0.00164206	2.78461	DOWN
			LOC105371954	9.58164	-4.15825	1.00275	-4.14684	3.37101430761835e-05	0.000355252	3.44946	DOWN
			LOC105372165	25.7606	-1.00788	0.390381	-2.58179	0.00982903	0.0424194	1.37244	DOWN
			LOC105372255	32.9262	-1.39549	0.361579	-3.85942	0.000113654	0.00101808	2.99222	DOWN
			LOC105372269	32.4871	-2.00002	0.400931	-4.98844	6.08701535741211e-07	1.02771118200267e-05	4.98813	DOWN
			LOC105372330	9.45898	-6.64338	1.30136	-5.10496	3.30872846825912e-07	5.97059176772367e-06	5.22398	DOWN
			LOC105372345	43.0079	-1.15124	0.309022	-3.72543	0.00019498	0.00161992	2.79051	DOWN
			LOC105372558	19.2611	-1.38298	0.489868	-2.82318	0.00475505	0.0234309	1.63021	DOWN
			LOC105372614	32.0319	-1.06352	0.361349	-2.9432	0.00324842	0.017173	1.76515	DOWN
			LOC105372618	19.5012	-1.30517	0.477646	-2.7325	0.00628561	0.0296194	1.52842	DOWN
			LOC105373042	33.3765	-1.45332	0.363832	-3.99447	6.48391878847025e-05	0.000627108	3.20266	DOWN
			LOC105373703	149.118	-1.31925	0.189469	-6.96285	3.33450738158868e-12	1.47453321554725e-10	9.83135	DOWN
			LOC105374110	26.231	-1.11589	0.421665	-2.64639	0.00813551	0.0363408	1.43961	DOWN
			LOC105374614	19.7522	-1.42561	0.474222	-3.0062	0.00264532	0.0145046	1.83849	DOWN
			LOC105374996	18.2175	-1.48917	0.482451	-3.08667	0.00202411	0.0116045	1.93537	DOWN
			LOC105375161	565.436	-1.22524	0.142293	-8.61071	7.261069260587819e-18	6.581761252686979e-16	15.1817	DOWN
			LOC105375423	13.232	-2.72658	0.669916	-4.07003	4.70061675776997e-05	0.000474128	3.3241	DOWN
			LOC105375472	14.4219	-7.25519	1.26206	-5.74868	8.99416553828108e-09	2.21277558653256e-07	6.65506	DOWN
			LOC105375501	13.9331	-1.61421	0.557063	-2.89772	0.00375891	0.0193105	1.71421	DOWN
			LOC105375629	18.7715	-1.69605	0.482699	-3.51367	0.000441959	0.00321044	2.49344	DOWN
			LOC105375630	229.95	-1.2571	0.151364	-8.30517	9.96736325781231e-17	7.905509858318341e-15	14.1021	DOWN
			LOC105375634	136.202	-1.47613	0.20742	-7.11664	1.1059334517260998e-12	5.32174396770636e-11	10.2739	DOWN
			LOC105375688	22.5763	-1.15971	0.420842	-2.7557	0.0058567	0.0279361	1.55383	DOWN
			LOC105376196	26.2698	-1.08503	0.397982	-2.72632	0.0064045	0.0300138	1.52268	DOWN
			LOC105376232	25.5835	-1.12909	0.391276	-2.88566	0.0039059	0.0199231	1.70064	DOWN
			LOC105376624	28.0896	-1.23681	0.377543	-3.27593	0.00105313	0.0066579	2.17666	DOWN
			LOC105376625	34.8196	-1.10099	0.392037	-2.80837	0.0049793	0.0243817	1.61294	DOWN
			LOC105377113	78.798	-1.14621	0.252821	-4.53368	5.79636785846126e-06	7.62494793203606e-05	4.11776	DOWN
			LOC105377290	45.1618	-1.04855	0.315273	-3.32586	0.000881473	0.00575637	2.23985	DOWN
			LOC105377379	82.9276	-1.07461	0.23025	-4.66715	3.05404645868123e-06	4.34898766068156e-05	4.36161	DOWN
			LOC105377382	12.7461	-1.52586	0.576458	-2.64695	0.00812203	0.0362865	1.44026	DOWN
			LOC105377675	18.321	-3.63453	0.660318	-5.50421	3.70834731955975e-08	8.00463198313831e-07	6.09666	DOWN
			LOC105377861	100.263	-1.17659	0.222151	-5.29634	1.18148142449297e-07	2.34269906874028e-06	5.63028	DOWN
			LOC105377890	11.5397	-2.21887	0.642725	-3.45229	0.000555851	0.00390269	2.40864	DOWN
			LOC105378011	33.9596	-1.08028	0.364738	-2.96181	0.00305839	0.0163457	1.7866	DOWN
			LOC105378143	40.7495	-1.11095	0.341275	-3.25529	0.00113279	0.00708387	2.14973	DOWN
			LOC105378308	136.886	-1.61747	0.189613	-8.53035	1.4590228414881502e-17	1.2758967694603401e-15	14.8942	DOWN
			LOC105378575	12.3155	-1.71689	0.597868	-2.87169	0.0040828	0.020667	1.68472	DOWN
			LOC105378849	135.641	-1.19449	0.191171	-6.24825	4.15078919040273e-10	1.3245629505374e-08	7.87793	DOWN
			LOC105378911	11.5333	-2.36486	0.671862	-3.51985	0.000431783	0.00315416	2.50112	DOWN
			LOC105379384	61.0146	-2.09491	0.302072	-6.93514	4.05833100583707e-12	1.76880995468464e-10	9.75232	DOWN
			LOC107983981	215.411	-1.24863	0.164604	-7.58566	3.3079135979225203e-14	1.9923424857774398e-12	11.7006	DOWN
			LOC107984179	13.4753	-1.64954	0.561473	-2.93788	0.00330468	0.0174097	1.75921	DOWN
			LOC107984334	17.2962	-2.0198	0.54461	-3.70871	0.000208317	0.0017099	2.76703	DOWN
			LOC107984599	22.4625	-3.76711	0.596368	-6.31675	2.67115451165593e-10	8.8446334582549e-09	8.05332	DOWN
			LOC107984806	7.81445	-2.22789	0.798962	-2.78848	0.00529562	0.0257046	1.58999	DOWN
			LOC107985035	67.5135	-1.00838	0.279611	-3.60637	0.000310515	0.00238862	2.62185	DOWN
			LOC107985036	40.7222	-1.17459	0.352102	-3.33593	0.00085014	0.00558114	2.25328	DOWN
			LOC107985038	20.0537	-1.26259	0.45981	-2.74589	0.00603462	0.0286395	1.54303	DOWN
			LOC107985088	452.23	-1.29557	0.134414	-9.63868	5.488819867126279e-22	7.34102751248399e-20	19.1342	DOWN
			LOC107985433	11.8134	-5.98245	1.27777	-4.68195	2.84164007282857e-06	4.08059514458183e-05	4.38928	DOWN
			LOC107985467	29.8364	-1.19819	0.403578	-2.96891	0.00298858	0.0160418	1.79475	DOWN
			LOC107985561	68.2675	-1.01263	0.303517	-3.33632	0.000848959	0.00557607	2.25367	DOWN
			LOC107985648	250.884	-1.40757	0.148866	-9.45529	3.22116788755474e-21	3.97675767620107e-19	18.4005	DOWN
			LOC107985728	9.70817	-2.21011	0.69753	-3.16848	0.0015324	0.00915081	2.03854	DOWN
			LOC107985779	9.25217	-1.99754	0.712098	-2.80515	0.00502936	0.024596	1.60914	DOWN
			LOC107985840	28.3753	-1.56155	0.383257	-4.07441	4.61306763153943e-05	0.000466159	3.33147	DOWN
			LOC107985903	20.6675	-1.2095	0.455067	-2.65785	0.00786398	0.0353652	1.45142	DOWN
			LOC107986010	102.062	-1.81707	0.226311	-8.02908	9.82085087355355e-16	6.99613825676332e-14	13.1551	DOWN
			LOC107986015	512.659	-1.50861	0.137962	-10.9349	7.847357539222509e-28	1.540340310073e-25	24.8124	DOWN
			LOC107986103	64.7284	-1.72967	0.28625	-6.04252	1.5172782848373402e-09	4.29879758291818e-08	7.36665	DOWN
			LOC107986275	71.8583	-1.58173	0.257708	-6.1377	8.37265524076239e-10	2.49299828453985e-08	7.60328	DOWN
			LOC107986281	57.566	-1.16667	0.270116	-4.31915	1.56631213170364e-05	0.000183099	3.73731	DOWN
			LOC107986307	42.2562	-1.65512	0.327515	-5.05357	4.33635272345387e-07	7.60366630505883e-06	5.11898	DOWN
			LOC107986399	14.6421	-2.1179	0.571829	-3.70373	0.000212456	0.00173761	2.76005	DOWN
			LOC107986516	62.9389	-1.28866	0.283206	-4.55026	5.35790362739555e-06	7.14491899168427e-05	4.146	DOWN
			LOC107986770	195.988	-1.04106	0.178754	-5.82402	5.744777624570481e-09	1.46213164840281e-07	6.83501	DOWN
			LOC107986930	34.9609	-1.52951	0.365146	-4.18875	2.80493737478109e-05	0.000303329	3.51809	DOWN
			LOC107987247	66.9583	-1.48656	0.286886	-5.18171	2.1985934135241e-07	4.12845304160987e-06	5.38421	DOWN
			LOC107987280	83.6288	-1.05143	0.241937	-4.34587	1.3872367950195e-05	0.000164206	3.78461	DOWN
			LOC112267917	19.7708	-1.4501	0.469201	-3.09057	0.00199774	0.0114678	1.94052	DOWN
			LOC112268110	559.393	-1.2183	0.115525	-10.5457	5.315339311529401e-26	9.23717947616357e-24	23.0345	DOWN
			LOC112268114	18.9664	-4.12631	0.718386	-5.74386	9.254492895230751e-09	2.26660308934898e-07	6.64462	DOWN
			LOC112268169	9.36827	-2.79366	0.782106	-3.57197	0.000354303	0.00267187	2.57319	DOWN
			LOC112268474	59.1165	-1.50609	0.294653	-5.11142	3.19753573524397e-07	5.80835985355503e-06	5.23595	DOWN
			LOC122455341	165.366	-2.02555	0.233728	-8.66627	4.46516623511099e-18	4.1437957673050397e-16	15.3826	DOWN
			LOC124900173	899.067	-1.33082	0.102485	-12.9855	1.47838635507104e-38	6.20558358642434e-36	35.2072	DOWN
			LOC124900192	19.9258	-1.73	0.467779	-3.69833	0.000217024	0.00176966	2.75211	DOWN
			LOC124900232	1644.4	-1.16984	0.109124	-10.7202	8.18222658812406e-27	1.49828100825756e-24	23.8244	DOWN
			LOC124900273	25.8448	-1.19764	0.408398	-2.93254	0.00336203	0.0176437	1.75341	DOWN
			LOC124900275	102.863	-1.44499	0.237628	-6.08086	1.19536670300086e-09	3.46961543879525e-08	7.45972	DOWN
			LOC124900486	371.069	-1.14496	0.162561	-7.04329	1.87757934659001e-12	8.642247524430689e-11	10.0634	DOWN
			LOC124900674	20.8504	-2.55073	0.526109	-4.84828	1.24533492208238e-06	1.93756557006623e-05	4.71274	DOWN
			LOC124900837	31.3297	-1.6025	0.384845	-4.16402	3.12690684772369e-05	0.00033313	3.47739	DOWN
			LOC124900941	97.1905	-2.28539	0.243168	-9.39838	5.54084568852632e-21	6.60159099413765e-19	18.1804	DOWN
			LOC124900946	595.795	-1.02938	0.138316	-7.44225	9.89815281626278e-14	5.643526193183319e-12	11.2484	DOWN
			LOC124900949	105.618	-1.32745	0.222812	-5.9577	2.5581913332931203e-09	6.93125048039418e-08	7.15919	DOWN
			LOC124901101	11.6351	-1.82544	0.609716	-2.99392	0.00275418	0.015008	1.82368	DOWN
			LOC124901137	146.956	-1.49444	0.209935	-7.11859	1.09037121308601e-12	5.2561286533283893e-11	10.2793	DOWN
			LOC124901361	47.8034	-1.53492	0.311365	-4.92966	8.23724129677031e-07	1.3425620761116e-05	4.87207	DOWN
			LOC124901684	9.99792	-1.69796	0.660335	-2.57137	0.0101298	0.0433742	1.36277	DOWN
			LOC124901689	26.72	-1.80427	0.410723	-4.39292	1.11838553618951e-05	0.000135859	3.86691	DOWN
			LOC124902110	103.075	-1.11646	0.218127	-5.11838	3.08176631998529e-07	5.6092669962961e-06	5.25109	DOWN
			LOC124902117	31.5079	-1.90004	0.390683	-4.86337	1.15403221766033e-06	1.80853618763035e-05	4.74267	DOWN
			LOC124902239	20.2384	-1.43975	0.455391	-3.16156	0.00156926	0.00932603	2.0303	DOWN
			LOC124902253	59.2734	-1.78119	0.294723	-6.04361	1.50699559869665e-09	4.278550251284e-08	7.3687	DOWN
			LOC124902649	9.09661	-1.91233	0.707622	-2.70247	0.00688272	0.0318285	1.49718	DOWN
			LOC124903054	34.4591	-1.44959	0.364196	-3.98025	6.88436231913167e-05	0.000660221	3.18031	DOWN
			LOC124903418	10.0122	-6.72791	1.29783	-5.18397	2.17216769536216e-07	4.08445371469752e-06	5.38887	DOWN
			LOC124903420	8.31778	-6.45857	1.31787	-4.90076	9.54681732649303e-07	1.52861129070444e-05	4.8157	DOWN
			LOC124903674	10.3297	-2.33653	0.682211	-3.42494	0.000614929	0.00424748	2.37187	DOWN
			LOC124903728	110.956	-1.08203	0.222418	-4.86485	1.14541397877563e-06	1.79606178143186e-05	4.74568	DOWN
			LOC124903818	43.5196	-1.64762	0.330752	-4.98143	6.31150666604772e-07	1.06101754698981e-05	4.97428	DOWN
			LOC124903847	21.773	-1.54406	0.459515	-3.36019	0.000778883	0.00518191	2.28551	DOWN
			LOC124903906	115.493	-1.53206	0.223421	-6.85726	7.01926071488062e-12	2.9373237629571004e-10	9.53205	DOWN
			LOC124904238	21.6138	-1.2225	0.427254	-2.8613	0.00421908	0.021274	1.67215	DOWN
			LOC124904597	1210.88	-1.26164	0.127105	-9.92601	3.2085286080544103e-23	4.73197267795441e-21	20.325	DOWN
			LOC124904707	755.781	-1.62046	0.10617	-15.263	1.3498111256109e-52	1.1508827109740001e-49	48.939	DOWN
			LOC124904867	35.9659	-1.24919	0.355097	-3.5179	0.000434983	0.00316729	2.49931	DOWN
			LOC124905564	58.3625	-1.1882	0.269221	-4.41349	1.01715373899275e-05	0.000125009	3.90306	DOWN
			LOC124905694	9.03101	-1.77194	0.686214	-2.5822	0.0098172	0.0423817	1.37282	DOWN
			LOC124905957	25.7474	-1.62429	0.406563	-3.99518	6.46449380737138e-05	0.000625895	3.2035	DOWN
			LOC124905971	101.727	-1.15829	0.228596	-5.067	4.04143550372054e-07	7.15551760438101e-06	5.14536	DOWN
			LOC124906104	625.087	-1.34339	0.130226	-10.3158	5.97807040950274e-25	1.00064830093787e-22	21.9997	DOWN
			LOC124906107	76.104	-1.08477	0.247763	-4.37824	1.19643979700962e-05	0.000143995	3.84165	DOWN
			LOC124906116	26.529	-1.70324	0.448143	-3.80066	0.000144312	0.00125037	2.90296	DOWN
			LOC124906123	28.8759	-2.80566	0.452757	-6.19684	5.76076617844821e-10	1.78407201376596e-08	7.74859	DOWN
			LOC124906200	301.825	-1.68546	0.143753	-11.7247	9.51870098210338e-32	2.38264438161201e-29	28.6229	DOWN
			LOC124906221	21.5816	-1.44862	0.454147	-3.18977	0.00142387	0.00858916	2.06605	DOWN
			LOC124906474	64.7919	-1.99149	0.299445	-6.65062	2.91864125159998e-11	1.11373717354761e-09	8.95322	DOWN
			LOC124906498	9.17096	-2.13736	0.757071	-2.82319	0.00475477	0.0234309	1.63021	DOWN
			LOC124906609	124.124	-1.36393	0.221099	-6.16885	6.87868580860131e-10	2.09696160449026e-08	7.67841	DOWN
			LOC124906712	140.345	-1.31806	0.218874	-6.022	1.7226977886045702e-09	4.80208837032357e-08	7.31857	DOWN
			LOC124906788	74.892	-1.11899	0.247273	-4.52531	6.03074249900437e-06	7.87286020779117e-05	4.10387	DOWN
			LOC124906802	31.7703	-1.23512	0.376184	-3.2833	0.001026	0.00651467	2.18611	DOWN
			LOC124906858	163.289	-1.52652	0.183571	-8.3157	9.12149953023881e-17	7.361185675651891e-15	14.1331	DOWN
			LOC124906867	22.5444	-1.64338	0.448918	-3.66075	0.000251478	0.00199748	2.69952	DOWN
			LOC124906971	23.0143	-1.29783	0.428408	-3.02944	0.00245009	0.0136119	1.86608	DOWN
			LOC124908533	17.5888	-1.37242	0.50504	-2.71744	0.00657895	0.030689	1.51302	DOWN
			LOC128125814	45.881	-2.88933	0.363919	-7.93948	2.0302945314011602e-15	1.40595319783627e-13	12.852	DOWN
			LOC128966643	14.8641	-1.39661	0.524421	-2.66314	0.00774148	0.0349295	1.45681	DOWN
			LOC128966784	188.423	-9.99708	1.18875	-8.40971	4.11017461827189e-17	3.43993878174632e-15	14.4634	DOWN
			LOC283731	19.9912	-1.32671	0.477039	-2.78113	0.00541695	0.0261864	1.58192	DOWN
			LOC284798	7.90302	-6.3881	1.3298	-4.80382	1.55670285454583e-06	2.3596155935238e-05	4.62716	DOWN
			LOC440910	19.7107	-1.49706	0.471795	-3.17312	0.00150812	0.00902159	2.04472	DOWN
			LOC442497	36.5575	-1.20372	0.335693	-3.58576	0.000336101	0.0025615	2.59151	DOWN
			LOC729558	48.2623	-1.02546	0.314296	-3.26272	0.0011035	0.0069341	2.15901	DOWN
			LOC730101	415.239	-1.128	0.119468	-9.44189	3.66127317714912e-21	4.479559523109261e-19	18.3488	DOWN
chr2	100730785	100781377	LONRF2	56.7795	-1.56034	0.302325	-5.16113	2.45464629248673e-07	4.55905850539196e-06	5.34112	DOWN
chr2	140677183	142576386	LRP1B	37.0337	-1.62271	0.358299	-4.52894	5.92813554859042e-06	7.77238108158294e-05	4.10945	DOWN
chr16	73121096	73179975	LRRC36	23.6029	-1.13943	0.411293	-2.77036	0.00559937	0.0269251	1.56984	DOWN
chr10	27276369	27289514	LRRC37A6P	129.063	-1.0327	0.194308	-5.31473	1.06815517315559e-07	2.13819117713699e-06	5.66995	DOWN
chr7	151501516	151516408	LRRC61	60.3458	-3.47874	0.357196	-9.73903	2.05511411184041e-22	2.87547350910019e-20	19.5413	DOWN
chr7	112409276	112443727	LRRN3	66.579	-1.03469	0.273673	-3.78074	0.000156363	0.00133863	2.87334	DOWN
chr2	76991204	77015030	LRRTM4-AS1	14.7638	-1.84136	0.55881	-3.29514	0.00098371	0.00629889	2.20074	DOWN
chr12	6385103	6401636	LTBR	214.071	-1.14669	0.162888	-7.03976	1.92576777156833e-12	8.83069712260005e-11	10.054	DOWN
chr3	46451475	46501054	LTF	23.715	-2.26002	0.46435	-4.86705	1.13273865758537e-06	1.78027889018198e-05	4.74951	DOWN
chr12	91080108	91088974	LUM	14.3059	-4.30118	0.870147	-4.94305	7.69104149846661e-07	1.26411070026604e-05	4.89821	DOWN
chr11	24628031	25216277	LUZP2	108.018	-1.3394	0.236327	-5.66756	1.44848960347176e-08	3.41283163567559e-07	6.46689	DOWN
chr2	74566449	74656910	M1AP	356.098	-1.65728	0.14257	-11.6243	3.0999568241137204e-31	7.354714955575539e-29	28.1334	DOWN
chr19	441613	457915	MADCAM1	110.256	-1.00319	0.217739	-4.60733	4.07868481728587e-06	5.59230569975878e-05	4.25241	DOWN
chr1	166321415	166368050	MAEL	20.3878	-2.31508	0.521906	-4.43582	9.1722095464915e-06	0.000113804	3.94384	DOWN
chr16	85642181	85657071	MAF	213.727	-1.31292	0.168501	-7.79177	6.607758106336831e-15	4.25203000408712e-13	12.3714	DOWN
chrX	150180782	150191399	MAGEA4	57.0721	-3.05236	0.344003	-8.87306	7.11622341039598e-19	7.00935160755394e-17	16.1543	DOWN
chr11	65490992	65499820	MALAT1	103218	-1.15157	0.098605	-11.6786	1.6388160450609202e-31	3.99227294405733e-29	28.3988	DOWN
chr2	110677716	110709911	MALL	140.389	-3.91651	0.270391	-14.4846	1.51538977660834e-47	9.84426063451954e-45	44.0068	DOWN
chr1	241407557	241411171	MAP1LC3C	37.7994	-1.02396	0.344245	-2.97451	0.00293461	0.0158194	1.80081	DOWN
chr2	209904248	210214228	MAP2	514.449	-1.74325	0.12658	-13.7719	3.763499545697e-43	2.05366643209594e-40	39.6875	DOWN
chrX	19589600	19699784	MAP7D2	187.549	-1.466	0.1824	-8.03727	9.18650050497079e-16	6.56137381616814e-14	13.183	DOWN
			MASCRNA	24.6325	-1.17555	0.401473	-2.92811	0.00341033	0.0178457	1.74847	DOWN
chr22	36065732	36097678	MB	38.2799	-1.3731	0.352097	-3.89976	9.62874154577787e-05	0.000883358	3.05386	DOWN
			MCTS2	109.139	-2.39652	0.224216	-10.6885	1.15280949413073e-26	2.0968836158575202e-24	23.6784	DOWN
chr19	19282103	19328680	MEF2B	293.851	-2.46765	0.185639	-13.2928	2.5490483532917e-40	1.14013500444608e-37	36.943	DOWN
chr14	95014316	95095908	MEG3	2291.46	-13.603	1.1818	-11.5104	1.16871027108819e-30	2.72539239627096e-28	27.5646	DOWN
chr14	95130199	95274237	MEG8	886.858	-8.63486	0.413716	-20.8714	9.73415249471693e-97	2.21322180554881e-93	92.655	DOWN
chr14	95303690	95308344	MEG9	77.3597	-3.71545	0.328944	-11.2951	1.38741694966302e-29	3.02834272436846e-27	26.5188	DOWN
chr16	1849857	1902116	MEIOB	297.617	-1.5218	0.14057	-10.826	2.5932494826917298e-27	4.91348742262229e-25	24.3086	DOWN
chr15	34694657	34906708	MEIS2	15.7709	-2.47694	0.576252	-4.29836	1.72064341264827e-05	0.000198168	3.70297	DOWN
chr17	44492923	44514459	MEOX1	11.7151	-2.11191	0.634062	-3.33076	0.000866078	0.0056694	2.24646	DOWN
chr6	111424384	111536748	METTL24	35.4063	-1.07343	0.352948	-3.04133	0.00235538	0.0131581	1.88081	DOWN
chr4	142585757	142599821	MGARP	58.4888	-1.06463	0.278182	-3.8271	0.000129661	0.00114266	2.94208	DOWN
			MIOS-DT	76.9873	-1.25954	0.260511	-4.83489	1.33219339556259e-06	2.05121696413825e-05	4.68799	DOWN
chr11	122057370	122584412	MIR100HG	85.8158	-1.722	0.250571	-6.87229	6.3181175070866e-12	2.66435112926354e-10	9.57441	DOWN
chr14	95279575	95279660	MIR1185-2	7.24606	-6.25764	1.33871	-4.67437	2.94861723979191e-06	4.21425210950667e-05	4.37528	DOWN
chr8	64798566	64808983	MIR124-2HG	39.0105	-1.39586	0.336518	-4.14796	3.35447367865017e-05	0.000353919	3.4511	DOWN
chr12	97465093	97465162	MIR1251	15.279	-1.42866	0.530961	-2.6907	0.00713018	0.0327363	1.48497	DOWN
chr14	95290071	95290143	MIR134	7.45534	-6.2974	1.35649	-4.64244	3.44317964941206e-06	4.81762633613122e-05	4.31717	DOWN
chr10	21511792	21516394	MIR1915HG	426.431	-1.16333	0.135569	-8.58104	9.40173788742054e-18	8.43805975395993e-16	15.0738	DOWN
chrX	75090677	75448375	MIR325HG	37.7979	-1.61393	0.356055	-4.53282	5.82014110127286e-06	7.64180605424103e-05	4.1168	DOWN
chr14	95280534	95287179	MIR381HG	19.6918	-7.70167	1.24189	-6.20155	5.59089689375047e-10	1.73738076137913e-08	7.7601	DOWN
chr19	52933198	52933271	MIR4751	70.6021	-2.06396	0.29994	-6.88125	5.93306396607692e-12	2.5253934048431e-10	9.59767	DOWN
chr18	39402574	39995607	MIR924HG	107.667	-5.35623	0.416562	-12.8582	7.73716683015119e-38	3.0594327506354304e-35	34.5144	DOWN
chr10	27703607	27776806	MKX	177.476	-1.15519	0.226309	-5.10447	3.31730361802771e-07	5.98210918137925e-06	5.22315	DOWN
chr15	54224364	54267997	MNS1	313.71	-1.80414	0.142662	-12.6462	1.17379194826749e-36	4.1058640405808e-34	33.3866	DOWN
chr8	56489918	56490958	MOS	11.8657	-2.43771	0.664095	-3.67073	0.00024186	0.00193403	2.71354	DOWN
chr22	50596778	50668450	MOV10L1	25.1941	-3.61346	0.561756	-6.43245	1.2556513522362e-10	4.32020069286411e-09	8.3645	DOWN
chr6	133491085	133596465	MOXD1	269.122	-1.18101	0.141478	-8.34766	6.962700212420811e-17	5.67075559987132e-15	14.2464	DOWN
chr1	200174407	200223614	MROH3P	33.5276	-1.00758	0.343526	-2.93307	0.00335633	0.0176172	1.75406	DOWN
chr8	142561187	142635782	MROH5	82.8594	-1.20927	0.228462	-5.2931	1.20259502302935e-07	2.37765236292268e-06	5.62385	DOWN
chr1	170291833	170421107	MROH9	19.7038	-2.00624	0.512181	-3.91705	8.96379305511434e-05	0.000829888	3.08098	DOWN
chr5	175265558	175271855	MSX2	39.6401	-1.44652	0.336947	-4.29303	1.76254523841621e-05	0.000202396	3.6938	DOWN
chr16	62420440	62422077	MT1E	51.3516	-3.45568	0.417051	-8.28598	1.1713780651095e-16	9.183873312772311e-15	14.037	DOWN
chr16	62452697	62455664	MT1F	60.952	-1.83876	0.309585	-5.93943	2.8601007403051e-09	7.68817621659944e-08	7.11418	DOWN
chr16	62461707	62463042	MT1G	120.585	-3.81935	0.324696	-11.7628	6.06623056843736e-32	1.5468321012078998e-29	28.8106	DOWN
chr16	62464791	62466106	MT1H	92.4202	-3.65593	0.607541	-6.01759	1.7703791365256102e-09	4.92888003683314e-08	7.30725	DOWN
chr16	62403549	62404462	MT2A	54.8265	-1.82274	0.328606	-5.54688	2.90809167557755e-08	6.44552179337593e-07	6.19074	DOWN
chr3	198546126	198620098	MUC4	308.76	-1.35687	0.184735	-7.34493	2.05865352395901e-13	1.1078560699743099e-11	10.9555	DOWN
			MUC8	7.44012	-2.64026	0.837853	-3.15122	0.00162592	0.00961247	2.01716	DOWN
chr6	136369551	136407419	MYB	352.372	-1.08879	0.145016	-7.50812	5.99835808842796e-14	3.47471766634115e-12	11.4591	DOWN
chr5	138394284	138414287	MYOT	29.2415	-3.49452	0.498249	-7.0136	2.32266877679946e-12	1.05619491510327e-10	9.97626	DOWN
chr10	74503036	74512896	MYOZ1	213.438	-1.26002	0.170058	-7.40936	1.26913784934489e-13	7.0957289101487596e-12	11.149	DOWN
chrX	71559565	71561266	NAP1L6P	22.0874	-1.77727	0.47859	-3.71355	0.000204371	0.0016841	2.77363	DOWN
chr1	16005698	16241074	NBPF1	624.315	-1.03217	0.123584	-8.35197	6.71343684294569e-17	5.4841140964949205e-15	14.2609	DOWN
chr17	43984183	44012426	NBR2	311.396	-1.04466	0.174014	-6.00327	1.9337922120684e-09	5.34428213000363e-08	7.27211	DOWN
chr4	121338509	121563616	NDST3	61.0802	-1.13716	0.270558	-4.203	2.63399541412661e-05	0.000287579	3.54124	DOWN
chr10	104381283	104479867	NEURL1	49.3536	-2.04716	0.315331	-6.4921	8.464860917191079e-11	3.0150817919666e-09	8.5207	DOWN
chr1	115297082	115349415	NGF	14.1439	-1.57885	0.594283	-2.65672	0.00789043	0.0354725	1.45011	DOWN
chr1	159504143	159509918	NHLH1	29.0318	-1.09906	0.403115	-2.72642	0.00640253	0.0300097	1.52274	DOWN
chr3	176696362	176706658	NLGN1-AS1	35.6926	-1.6563	0.365337	-4.53361	5.79827874520549e-06	7.62494793203606e-05	4.11776	DOWN
chr11	7078857	7129909	NLRP14	31.9781	-1.07432	0.37193	-2.88851	0.0038707	0.0197768	1.70384	DOWN
chr19	58935886	58981193	NLRP4	8.96275	-2.70679	0.824799	-3.28176	0.00103163	0.00654278	2.18424	DOWN
chr7	37989652	38041414	NME8	9.99137	-1.7919	0.690038	-2.59682	0.00940921	0.0409574	1.38767	DOWN
chr4	59083361	59124870	NMU	616.218	-1.12194	0.123749	-9.06624	1.23192914355983e-19	1.3233053052317501e-17	16.8783	DOWN
chr4	75373833	75490046	NPFFR2	20.5839	-7.76647	1.23794	-6.27369	3.52589029519154e-10	1.14116715081858e-08	7.94265	DOWN
chr19	38371269	38415041	NPHS1	174.078	-1.10609	0.175863	-6.28951	3.18468421149861e-10	1.03564867731261e-08	7.98479	DOWN
chr17	81368723	81379733	NPTX1	964.07	-1.49244	0.333369	-4.47684	7.57568394805069e-06	9.62267043010312e-05	4.0167	DOWN
chr5	138327615	138335744	NPY6R	11.1866	-3.95894	0.885277	-4.47198	7.75003837247649e-06	9.81671527180355e-05	4.00803	DOWN
chr5	94067283	94078673	NR2F1	22.1194	-3.92251	0.638831	-6.14014	8.24487868804656e-10	2.46119551558712e-08	7.60885	DOWN
chr15	94090521	94104848	NR2F2	12.1791	-3.44771	0.757064	-4.55406	5.26211530835979e-06	7.03050969642708e-05	4.15301	DOWN
chr19	51655875	51667487	NTN5	12.4999	-1.84904	0.600065	-3.0814	0.0020603	0.0117781	1.92892	DOWN
chr1	204566371	204586053	NUAK2	920.558	-1.14326	0.109762	-10.4158	2.09954655919935e-25	3.6027690768047104e-23	22.4434	DOWN
chr19	35210696	35232531	NUDT19	179.09	-1.17388	0.163571	-7.17658	7.14759493637549e-13	3.5264915053177e-11	10.4527	DOWN
chr11	120233870	120253135	OAF	22.1695	-1.6056	0.437884	-3.66671	0.000245689	0.00195948	2.70786	DOWN
			ODAD4	182.1	-1.29009	0.189174	-6.8196	9.12930389939804e-12	3.73439171800864e-10	9.42778	DOWN
chr6	9464815	10079948	OFCC1	17.7738	-1.89426	0.498241	-3.80189	0.000143594	0.00124534	2.90471	DOWN
chr6	138680645	138682841	OLIG3	14.3567	-3.68652	0.747817	-4.92971	8.23500062286171e-07	1.3425620761116e-05	4.87207	DOWN
chr6	27780835	27782046	OR2B2	7.78151	-2.24305	0.812719	-2.75993	0.0057814	0.02763	1.55862	DOWN
chr6	27826892	27827833	OR2B6	19.4882	-2.7309	0.60237	-4.5336	5.79872309060101e-06	7.62494793203606e-05	4.11776	DOWN
chr12	80078300	80359481	OTOGL	90.5428	-1.55284	0.229659	-6.76151	1.3655758502655599e-11	5.44713033605929e-10	9.26383	DOWN
chr12	132668996	132672138	P2RX2	59.3322	-1.08502	0.263612	-4.11597	3.85549645865722e-05	0.000400127	3.3978	DOWN
chr22	21418582	21436772	P2RX6	20.7254	-1.50508	0.486297	-3.09499	0.00196821	0.0113255	1.94594	DOWN
chr3	154087845	154135691	P2RY12	20.7413	-1.1914	0.457075	-2.60657	0.00914549	0.0400009	1.39793	DOWN
chr3	154077312	154080550	P2RY13	23.0491	-1.51864	0.425823	-3.56636	0.000361973	0.00272143	2.5652	DOWN
chr3	192773118	192938803	P3H2	643.674	-1.42487	0.141476	-10.0714	7.39089027591769e-24	1.13928276998948e-21	20.9434	DOWN
chr14	67442954	67480073	PAPLN	800.35	-1.58971	0.124521	-12.7666	2.51940212824187e-37	9.4163517351988e-35	34.0261	DOWN
			PAPLN-AS1	45.2659	-1.87431	0.325322	-5.76139	8.34263117484296e-09	2.06927589976741e-07	6.68418	DOWN
chr3	125296868	125358300	PARP15	23.3631	-1.23494	0.416339	-2.96618	0.00301523	0.0161626	1.79149	DOWN
chr2	222684993	222784124	PAX3	20.7279	-2.11066	0.502899	-4.19699	2.7048064266636e-05	0.00029425	3.53128	DOWN
chr1	164115397	164120930	PBX1-AS1	35.2574	-1.16728	0.355521	-3.2833	0.00102599	0.00651467	2.18611	DOWN
chrX	90231340	91073463	PCDH11X	1348.62	-1.20185	0.0983511	-12.22	2.43073909913746e-34	7.131213503318981e-32	31.1468	DOWN
chr13	52058334	52064086	PCDH8	25.4267	-1.99609	0.461979	-4.32075	1.55502512880737e-05	0.000182165	3.73953	DOWN
chr5	141576666	141584638	PCDHB1	29.7175	-1.14593	0.363796	-3.14992	0.00163317	0.00965324	2.01533	DOWN
			PCDHB1-AS1	16.2258	-1.50221	0.526146	-2.85512	0.00430204	0.0216243	1.66506	DOWN
chr5	141681316	141684382	PCDHB17P	23.8722	-1.18257	0.429514	-2.75327	0.0059003	0.0280949	1.55137	DOWN
chr5	141759647	141760443	PCDHB18P	41.3624	-1.78349	0.339361	-5.25544	1.47673218754794e-07	2.86974081232608e-06	5.54216	DOWN
chr5	141765234	141768337	PCDHB19P	39.8217	-1.62687	0.346484	-4.69536	2.66138432485097e-06	3.85011717493287e-05	4.41453	DOWN
chr20	17276847	17535278	PCSK2	20.6968	-1.22952	0.441526	-2.78471	0.00535757	0.0259361	1.5861	DOWN
chr4	59044647	59080385	PDCL2	11.3919	-2.86364	0.717766	-3.98965	6.61697176824388e-05	0.000638167	3.19507	DOWN
chr3	104425141	104425860	PDCL3P4	14.9925	-1.34512	0.531658	-2.53005	0.0114045	0.0477977	1.32059	DOWN
			PDE4DIPP3	33.3437	-1.45499	0.35978	-4.04411	5.25227896588558e-05	0.000522623	3.28181	DOWN
			PDE4DIPP4	25.348	-1.87906	0.436821	-4.30168	1.69509866451938e-05	0.000195971	3.70781	DOWN
			PDE4DIPP5	30.4722	-1.01828	0.366377	-2.77933	0.00544707	0.0263134	1.57982	DOWN
			PDE4DIPP7	184.484	-1.43027	0.209134	-6.839	7.9746765372399e-12	3.2966829491220203e-10	9.48192	DOWN
chr8	56813918	56823913	PENK	24.2794	-1.02728	0.402503	-2.55223	0.0107037	0.0453902	1.34304	DOWN
chr1	7315366	7376224	PER3	1138.88	-1.37976	0.110486	-12.4881	8.6654715921236e-36	2.78151443434706e-33	32.5557	DOWN
chr3	182598483	182840165	PEX5L	442.595	-1.05508	0.149852	-7.04082	1.9111639117337298e-12	8.778484203323729e-11	10.0566	DOWN
chr3	182701776	182725421	PEX5L-AS2	19.1972	-1.20079	0.453092	-2.65021	0.00804422	0.0360451	1.44315	DOWN
chr2	24149512	24158031	PFN4	28.0881	-1.00463	0.381527	-2.63319	0.00845879	0.0375207	1.42573	DOWN
chr12	76000528	76006672	PHLDA1	3921.01	-1.07147	0.086375	-12.4049	2.4586262960597e-35	7.80013486763872e-33	32.1079	DOWN
			PHLDA1-AS1	303.279	-1.14504	0.135438	-8.45436	2.80618627874046e-17	2.40012496643118e-15	14.6198	DOWN
chr8	22549271	22631533	PIWIL2	857.269	-3.1802	0.122829	-25.8912	8.369766719534781e-148	3.26229593108267e-144	143.486	DOWN
			PKD2L2-DT	53.8233	-3.41334	0.362511	-9.41584	4.69321071867179e-21	5.69109161103294e-19	18.2448	DOWN
chr8	110491005	110665782	PKHD1L1	68.1186	-1.35388	0.26879	-5.03695	4.72998534762341e-07	8.23041583064778e-06	5.08458	DOWN
chr1	200541235	200590817	PKP1	27.2804	-1.25596	0.384569	-3.26589	0.00109119	0.00686666	2.16325	DOWN
chr11	437925	450273	PKP3	357.585	-1.09659	0.126975	-8.6363	5.80617255749626e-18	5.33385899187637e-16	15.273	DOWN
chr11	63450660	63480451	PLAAT5	470.096	-1.18905	0.122376	-9.71634	2.5684268493199e-22	3.5753550080022604e-20	19.4467	DOWN
chr17	17147036	17152370	PLD6	55.1206	-2.44411	0.307997	-7.93548	2.09682592203622e-15	1.44469188022313e-13	12.8402	DOWN
chr19	17486169	17512068	PLVAP	10.6594	-2.75458	0.714952	-3.85281	0.000116768	0.00104332	2.98158	DOWN
chrX	151943398	151962675	PNCK	171.082	-1.01886	0.179436	-5.67813	1.3617872159968e-08	3.23649846700842e-07	6.48992	DOWN
chr8	26781276	26790671	PNMA2	945.872	-1.54084	0.123267	-12.5	7.4670305045792e-36	2.42536262246356e-33	32.6152	DOWN
chr7	96533832	96560687	PON1	14.0093	-1.35132	0.532234	-2.53896	0.0111184	0.0468122	1.32964	DOWN
chr7	96596019	96632523	PON3	20.6286	-4.02644	0.665589	-6.04944	1.4534667685700901e-09	4.14382312577496e-08	7.3826	DOWN
chrX	81941865	81945703	POU3F4	42.8434	-1.78261	0.351615	-5.06979	3.98251727940275e-07	7.0649545807038e-06	5.15089	DOWN
chr7	39134935	39650599	POU6F2	191.929	-1.44534	0.178289	-8.10675	5.19933395884237e-16	3.78289673954814e-14	13.4222	DOWN
chr10	92511668	92516296	PPP1R3C	255.194	-1.21395	0.152488	-7.96098	1.7068129563268e-15	1.18797665052093e-13	12.9252	DOWN
chr7	96271564	96450210	PPP1R9A-AS1	43.2561	-1.1345	0.320201	-3.5431	0.000395451	0.00293592	2.53226	DOWN
chr19	8477638	8490223	PRAM1	46.7632	-1.32801	0.314667	-4.22036	2.43912835103657e-05	0.000268886	3.57043	DOWN
chr6	162705911	164090904	PRKN	57.0944	-1.62329	0.293199	-5.53648	3.08608911993755e-08	6.8013615144084e-07	6.1674	DOWN
chr5	120982317	121205324	PRR16	211.914	-1.04677	0.197161	-5.3092	1.10108389831479e-07	2.19926596497955e-06	5.65772	DOWN
chr1	170018993	170095719	PRRX1	29.8325	-4.19695	0.578896	-7.24991	4.1703382970176097e-13	2.14685868105337e-11	10.6682	DOWN
chr16	2837753	2846877	PRSS21	25.3278	-1.36625	0.408623	-3.34354	0.00082718	0.00545008	2.2636	DOWN
chr3	46845637	46850190	PRSS42P	16.5869	-1.68315	0.52911	-3.1811	0.00146718	0.00881344	2.05485	DOWN
chr15	53414697	53546336	PRTG	1031.21	-1.31856	0.105319	-12.5197	5.8226435301490796e-36	1.93737812288521e-33	32.7128	DOWN
chr1	78142668	78379549	PTGFR	40.5994	-2.01711	0.351284	-5.7421	9.35121410386103e-09	2.28823789784524e-07	6.6405	DOWN
chr10	47800157	47891280	PTPN20	15.9306	-5.50743	1.11719	-4.9297	8.23561159401341e-07	1.3425620761116e-05	4.87207	DOWN
chr15	22872284	22874697	PWAR1	192.786	-1.12551	0.176527	-6.37588	1.81911503597387e-10	6.15027690725044e-09	8.21111	DOWN
chr15	21835905	22301009	PWRN1	42.2225	-1.00454	0.313038	-3.209	0.00133198	0.00809214	2.09194	DOWN
			QNG1	369.704	-8.26633	0.559552	-14.7731	2.18334625090912e-49	1.48926047774511e-46	45.827	DOWN
chr8	84620396	85359723	RALYL	52.6587	-1.28496	0.29427	-4.36659	1.26199300778401e-05	0.000150754	3.82173	DOWN
chr15	76823565	76954487	RASGRF1	81.5527	-1.47081	0.23727	-6.1989	5.68603816656992e-10	1.76475087865063e-08	7.75332	DOWN
chr6	17153424	17165933	RBM24	19.8475	-1.45331	0.468108	-3.10464	0.00190509	0.0110241	1.95766	DOWN
chrX	46485349	46503066	RGN	60.2372	-1.79708	0.282513	-6.36105	2.00384113104764e-10	6.74140584704116e-09	8.17125	DOWN
chr1	181958121	181963886	RGS16	560	-3.18548	0.15852	-20.0951	8.14096037911965e-90	1.58655687845643e-86	85.7995	DOWN
chr8	101085830	101256051	RGS22	20.0843	-1.33706	0.458973	-2.91315	0.00357803	0.0185504	1.73165	DOWN
chr16	679741	682343	RHBDL1	105.099	-1.10579	0.211435	-5.22991	1.69590364772658e-07	3.25623048026546e-06	5.48728	DOWN
chrX	118411395	118521967	RHOXF1-AS1	79.6514	-1.0041	0.228046	-4.40304	1.06743621501878e-05	0.00013025	3.88522	DOWN
chr12	97404091	97571598	RMST	3380.38	-1.08149	0.0914418	-11.8271	2.82738930249797e-32	7.346903783748069e-30	29.1339	DOWN
chr7	124017668	124018912	RNF148	63.5057	-1.158	0.275021	-4.21058	2.54710414522035e-05	0.000279116	3.55422	DOWN
chr4	1055135	1112287	RNF212	58.2554	-1.38854	0.273517	-5.07662	3.84204460727953e-07	6.85139510228855e-06	5.16422	DOWN
chr8	9026901	9132787	RP1L1	25.393	-1.09559	0.404912	-2.70574	0.00681522	0.0315699	1.50073	DOWN
chr6	167838191	167842911	RPS6KA2-IT1	38.7627	-1.13235	0.34235	-3.3076	0.000941007	0.00606961	2.21684	DOWN
chr14	95115189	95139155	RTL1	168.343	-6.7572	0.505704	-13.362	1.00851411484944e-40	4.6637795100935603e-38	37.3313	DOWN
chr2	218519795	218576279	RUFY4	43.0962	-1.45672	0.322153	-4.52182	6.13108055390412e-06	7.98122188756395e-05	4.09793	DOWN
			SAMD4A-AS1	26.5982	-1.47711	0.400013	-3.69265	0.000221929	0.0018048	2.74357	DOWN
chr4	85958718	86128016	SCD5	66.6949	-1.01321	0.273765	-3.70101	0.000214741	0.00175314	2.75618	DOWN
chr17	64809317	64843693	SCN4A	932.082	-1.31889	0.128364	-10.2746	9.17034037843222e-25	1.49822495140805e-22	21.8244	DOWN
chr16	23458746	23492881	SCNN1G	55.2525	-1.46593	0.292244	-5.0161	5.27316913889992e-07	9.03158485786223e-06	5.04424	DOWN
chr4	176724109	176745948	SCRG1	39.8028	-1.24999	0.332333	-3.76125	0.000169069	0.00143435	2.84334	DOWN
chr17	74224177	74535383	SDK2	952.859	-1.12756	0.0991398	-11.3734	5.674113982980949e-30	1.26895513042338e-27	26.8966	DOWN
chr16	88052572	88075198	SDR42E1	76.3148	-2.51819	0.279279	-9.01676	1.93731582146285e-19	2.0328986491016802e-17	16.6919	DOWN
chr12	113399004	113414868	SDSL	36.1266	-1.13598	0.338259	-3.35832	0.000784188	0.0052101	2.28315	DOWN
chr6	2753393	2769547	SERPINB9	1846.68	-1.20018	0.120531	-9.95741	2.34081717694301e-23	3.52855557213885e-21	20.4524	DOWN
			SERPINB9-AS1	96.2618	-1.2417	0.232974	-5.32976	9.8340527485709e-08	1.98602735153226e-06	5.70201	DOWN
chr22	26631737	26845975	SEZ6L	16.1243	-1.32118	0.501377	-2.63511	0.00841096	0.0373389	1.42784	DOWN
chr17	51031282	51042985	SGCA	11.7167	-1.70088	0.622225	-2.73355	0.00626561	0.0295609	1.52928	DOWN
chr5	156403192	157286763	SGCD	25.4035	-1.0318	0.39434	-2.61651	0.00888329	0.0390481	1.4084	DOWN
chr13	22387744	22531974	SGCG	21.2091	-1.19411	0.473713	-2.52074	0.0117109	0.0487743	1.31181	DOWN
chr20	45292229	45321439	SGK2	26.9252	-1.48522	0.414555	-3.58268	0.000340091	0.00258541	2.58747	DOWN
chr2	222909746	223047956	SGPP2	37.7645	-1.25948	0.334544	-3.76476	0.000166708	0.00141653	2.84877	DOWN
chr19	364863	412501	SHC2	211.179	-1.12141	0.161882	-6.92728	4.28994365814856e-12	1.86083978964905e-10	9.73029	DOWN
chr19	54606444	54620492	SIGLEC6	12.0365	-1.75085	0.634573	-2.75911	0.00579597	0.02769	1.55768	DOWN
chr9	35669953	35671608	SIT1	43.6861	-1.19099	0.306185	-3.88977	0.000100339	0.000916211	3.038	DOWN
chr17	48996813	49293745	SKAP1	7.93846	-2.02452	0.801454	-2.52605	0.0115351	0.0482316	1.31667	DOWN
chr2	64998098	65033490	SLC1A4	534.52	-1.06086	0.151044	-7.02355	2.16299139032547e-12	9.85226328775294e-11	10.0065	DOWN
			SLC26A10P	16.5873	-1.38346	0.5168	-2.67698	0.00742892	0.0338151	1.47089	DOWN
chr8	92334431	92523083	SLC26A7	13.0126	-1.46868	0.566925	-2.59061	0.00958072	0.0415977	1.38093	DOWN
chr1	210817650	210825243	SLC30A1	2791.41	-1.09127	0.108378	-10.0691	7.56913533519383e-24	1.16020386789566e-21	20.9355	DOWN
chr1	218921670	219196406	SLC30A10	73.1291	-1.45333	0.257377	-5.64671	1.63543094200012e-08	3.79957285891725e-07	6.42027	DOWN
chr1	25874654	25883519	SLC30A2	31.0582	-3.59254	0.508468	-7.06542	1.601280107544e-12	7.481049050381919e-11	10.126	DOWN
chr4	25629983	25660720	SLC34A2	260.07	-1.03046	0.164507	-6.26392	3.75416039681189e-10	1.21073891568104e-08	7.91695	DOWN
chr6	138110480	138113839	SLC35D3	29.5674	-1.63662	0.391184	-4.18374	2.86747171449846e-05	0.000308989	3.51006	DOWN
chr12	101117226	101171943	SLC5A8	15.5226	-1.33179	0.522574	-2.54852	0.0108181	0.0457967	1.33917	DOWN
chr4	141487564	141565813	SLC7A11	8801.34	-1.37463	0.281852	-4.87712	1.07645434239194e-06	1.70260755233749e-05	4.76889	DOWN
chr4	141380957	141501644	SLC7A11-AS1	470.99	-1.49638	0.145207	-10.3052	6.67798377256103e-25	1.1109884710399699e-22	21.9543	DOWN
chr12	98427075	98430355	SLC9A7P1	52.3115	-2.26363	0.312813	-7.23639	4.60789670626208e-13	2.3411890825634e-11	10.6306	DOWN
chr12	21009810	21118451	SLCO1B1	39.4934	-1.21419	0.339441	-3.57704	0.000347513	0.00263157	2.57979	DOWN
chr5	102879844	103007081	SLCO6A1	19.9638	-1.29848	0.473505	-2.74228	0.00610151	0.0289067	1.539	DOWN
chr4	20374809	20377511	SLIT2-IT1	11.1457	-1.74944	0.617821	-2.83164	0.00463105	0.022965	1.63893	DOWN
chr22	45828963	45898506	SMC1B	59.1462	-1.14766	0.274193	-4.1856	2.84408033385211e-05	0.000307075	3.51276	DOWN
chrX	133316358	133317840	SMIM10	55.8107	-1.6492	0.315418	-5.22861	1.70786467873686e-07	3.27689028795052e-06	5.48454	DOWN
chr19	3452142	3458692	SMIM24	135.546	-1.19373	0.200335	-5.95866	2.5431026181050203e-09	6.89721787598185e-08	7.16133	DOWN
chr14	95133350	95133426	SNORD112	9.46277	-6.64382	1.30044	-5.10892	3.23999863203174e-07	5.87376230407668e-06	5.23108	DOWN
chr14	95160253	95160321	SNORD113-1	18.0554	-7.57706	1.24828	-6.07002	1.2789682207159e-09	3.68094609008572e-08	7.43404	DOWN
chr14	95162771	95162842	SNORD113-2	8.24799	-6.44883	1.3218	-4.87883	1.06715016451274e-06	1.69083188667628e-05	4.7719	DOWN
chr14	95165348	95165419	SNORD113-3	23.7646	-7.97202	1.23081	-6.47706	9.35240209408385e-11	3.3053230406086e-09	8.48079	DOWN
chr14	95171921	95171995	SNORD113-4	48.8678	-6.55829	0.868554	-7.55081	4.3256479174049e-14	2.54904919607938e-12	11.5936	DOWN
chr14	95185263	95185334	SNORD114-1	18.5843	-7.62038	1.24282	-6.13153	8.70378576795082e-10	2.58404886716834e-08	7.5877	DOWN
chr14	95202481	95202552	SNORD114-10	25.2159	-8.05928	1.22712	-6.56764	5.1117779982729294e-11	1.86956770649971e-09	8.72826	DOWN
chr14	95205308	95205381	SNORD114-13	29.8377	-8.30211	1.21889	-6.81118	9.67983879619672e-12	3.953663498734e-10	9.403	DOWN
chr14	95207535	95207609	SNORD114-14	19.533	-7.68996	1.24129	-6.19512	5.82400483077526e-10	1.79957132279583e-08	7.74483	DOWN
chr14	95187286	95187362	SNORD114-2	9.73288	-6.6859	1.29871	-5.1481	2.63143296201374e-07	4.86422878967364e-06	5.31299	DOWN
chr14	95216436	95216507	SNORD114-20	83.2544	-9.78354	1.19572	-8.18216	2.78802357602201e-16	2.11889791777673e-14	13.6739	DOWN
chr14	95217407	95217478	SNORD114-21	44.0865	-8.86502	1.20645	-7.34804	2.01129791582797e-13	1.08611940754906e-11	10.9641	DOWN
chr14	95188778	95188852	SNORD114-3	9.60087	-2.56441	0.744611	-3.44396	0.000573254	0.00400632	2.39725	DOWN
chr14	95192595	95192666	SNORD114-6	7.94565	-6.39438	1.32391	-4.82991	1.36594315231849e-06	2.09608509380527e-05	4.67859	DOWN
chr14	95198483	95198559	SNORD114-7	13.23	-7.12906	1.26847	-5.62022	1.90710121050413e-08	4.36521387813714e-07	6.35999	DOWN
chr8	50290782	51170264	SNTG1	49.6681	-1.12864	0.291631	-3.8701	0.00010879	0.000981232	3.00823	DOWN
chr12	93551267	93564937	SOCS2	1092.79	-1.24323	0.269236	-4.61761	3.88185869883548e-06	5.3626649488115e-05	4.27062	DOWN
chr13	35387717	35434107	SOHLH2	212.746	-2.46747	0.172083	-14.3388	1.2513580644397901e-46	7.75955759776712e-44	43.1102	DOWN
chr10	105529365	106155464	SORCS3	151.193	-1.12506	0.176314	-6.38098	1.75955729919957e-10	5.963697062280871e-09	8.22448	DOWN
chr13	93913127	93916050	SOX21	263.639	-3.76408	0.367794	-10.2342	1.39325285480818e-24	2.22301233278283e-22	21.6531	DOWN
chr13	93906965	94006935	SOX21-AS1	109.348	-3.40277	0.27679	-12.2937	9.79095125900491e-35	2.90365558859446e-32	31.5371	DOWN
chr5	158144714	158190505	SOX30	20.8675	-4.27658	0.699795	-6.11119	9.88879583921568e-10	2.91052756933291e-08	7.53603	DOWN
chr11	16064414	16836970	SOX6	26.9519	-1.01964	0.394923	-2.58187	0.00982667	0.0424159	1.37247	DOWN
chr17	72940276	73110403	SOX9-AS1	28.7249	-1.27615	0.389952	-3.27258	0.00106571	0.00672922	2.17204	DOWN
chr2	171192469	171195210	SP5	13.6829	-1.90739	0.604394	-3.15587	0.00160021	0.0094831	2.02305	DOWN
chr7	20918322	20922938	SP8	319.843	-1.76561	0.138339	-12.7629	2.64026649912423e-37	9.73473394082506e-35	34.0117	DOWN
chr10	22364479	22473269	SPAG6	13.6509	-1.69812	0.577608	-2.93991	0.00328308	0.0173093	1.76172	DOWN
chr5	35864837	36063018	SPEF2	81.1394	-1.1624	0.229468	-5.06561	4.07087531032137e-07	7.19363743308343e-06	5.14305	DOWN
chr5	148360262	148367480	SPINK1	21.7856	-1.46134	0.436421	-3.34845	0.000812649	0.0053699	2.27003	DOWN
chr5	148561390	148673088	SPINK5	425.538	-1.00288	0.116104	-8.63778	5.7317627183850494e-18	5.28329101379789e-16	15.2771	DOWN
chr12	21405263	21420224	SPX	47.9485	-1.09036	0.307451	-3.54647	0.000390426	0.00290652	2.53663	DOWN
chr5	81897618	82236399	SSBP2	1282.75	-1.16317	0.113171	-10.2779	8.860368560018561e-25	1.4563029866960598e-22	21.8367	DOWN
chr8	24116910	24129801	STC1	1863.66	-1.16979	0.316813	-3.69237	0.000222178	0.00180629	2.74321	DOWN
chr5	173854771	173869561	STC2	6389.03	-1.14889	0.0893868	-12.853	8.27498007573997e-38	3.22535080552128e-35	34.4914	DOWN
			TALAM1	100624	-1.14677	0.0983331	-11.6621	1.99058125150263e-31	4.8062848553980197e-29	28.3182	DOWN
chr4	16208556	16302061	TAPT1-AS1	144.702	-1.10393	0.179745	-6.14165	8.16709268171388e-10	2.44600391578355e-08	7.61154	DOWN
chr17	62268710	62278311	TBX2	26.5794	-5.65425	0.917304	-6.16399	7.09354752247221e-10	2.1504483400348e-08	7.66747	DOWN
chrX	100585059	100587554	TCEAL6	22.3371	-3.05973	0.530085	-5.77216	7.826264926615041e-09	1.96080635682061e-07	6.70757	DOWN
chr14	89941532	89945781	TCL1A	15.1285	-2.40001	0.592048	-4.05374	5.04048385515672e-05	0.000504122	3.29746	DOWN
chrX	100901358	100916350	TCP11X2	10.3494	-1.91345	0.724584	-2.64076	0.00827205	0.0368301	1.4338	DOWN
chr10	115072894	115125929	TDRD1	73.4498	-2.79573	0.281967	-9.9151	3.57902590032906e-23	5.22675817455276e-21	20.2818	DOWN
chr16	10663431	10730854	TEKT5	24.0845	-1.60625	0.426768	-3.76375	0.000167385	0.00142139	2.84729	DOWN
chrX	122686274	123274217	TENM1	328.483	-1.28133	0.145049	-8.8338	1.01177396051499e-18	9.78909246052873e-17	16.0093	DOWN
chrX	78768214	78878857	TENT5D	11.0791	-6.87513	1.28683	-5.34269	9.15762085864736e-08	1.85491111735215e-06	5.73168	DOWN
chr3	172548472	172549012	TERC	877.099	-1.46327	0.111121	-13.1682	1.3371263050732301e-39	5.8842184044545e-37	36.2303	DOWN
chr6	10260915	10287386	TFAP2A	24.355	-2.44022	0.480633	-5.0771	3.83234828851094e-07	6.84474603489116e-06	5.16464	DOWN
chr6	50661474	50690369	TFAP2B	9.78378	-3.74811	0.904948	-4.1418	3.44595073061147e-05	0.000362729	3.44042	DOWN
chr3	24121636	24500178	THRB	513.832	-1.08697	0.312305	-3.48047	0.00050054	0.00357412	2.44683	DOWN
chr16	8570070	8622714	TMEM114	10.3248	-2.91944	0.752484	-3.87973	0.000104571	0.000948798	3.02283	DOWN
chr17	35526514	35586334	TMEM132E	67.5147	-1.09348	0.245951	-4.44591	8.75203101015505e-06	0.000109286	3.96143	DOWN
			TMEM132E-DT	13.4867	-2.62021	0.644705	-4.06419	4.81991288293234e-05	0.000484906	3.31434	DOWN
chr3	46710642	46726971	TMIE	42.5577	-1.28374	0.314918	-4.07641	4.573593460337e-05	0.000463028	3.33439	DOWN
chr19	58245731	58251832	TNNI3	330.901	-1.64885	0.133365	-12.3634	4.12303770031938e-35	1.26396584961252e-32	31.8983	DOWN
chr6	28089714	28090705	TOB2P1	98.2077	-1.19234	0.233539	-5.10554	3.29845819151251e-07	5.9559982327748e-06	5.22505	DOWN
			TPBGL-AS1	20.9093	-1.38388	0.463205	-2.98762	0.00281163	0.015273	1.81608	DOWN
chr12	71916323	72162540	TPH2	23.8094	-1.73649	0.440988	-3.93772	8.22590676307452e-05	0.000772318	3.1122	DOWN
chr3	191763823	192142070	TPRG1	111.391	-1.12361	0.2035	-5.5214	3.36307792024055e-08	7.31724226282642e-07	6.13565	DOWN
			TRAF1	524.058	-1.11706	0.118686	-9.41188	4.87347494422212e-21	5.87275980305208e-19	18.2312	DOWN
chr20	406196	440963	TRIB3	1461.55	-2.45281	0.296529	-8.27172	1.32038412032036e-16	1.02636354241655e-14	13.9887	DOWN
chr7	101116460	101159101	TRIM4	464.98	-7.49325	0.387429	-19.3409	2.4298835372602298e-83	4.1435589019130096e-80	79.3826	DOWN
			TRPS1-AS1	13.6895	-1.77465	0.574115	-3.0911	0.00199419	0.0114546	1.94102	DOWN
chrX	106149979	106214077	TSC22D3	1184.49	-1.92165	0.151851	-12.6549	1.0517508006718799e-36	3.7267492007183998e-34	33.4287	DOWN
			TSG1	15.9002	-1.70095	0.528508	-3.2184	0.00128906	0.00788053	2.10344	DOWN
chr11	65938525	65953044	TSGA10IP	69.1153	-1.57089	0.264185	-5.94619	2.7445721513619202e-09	7.39949669740699e-08	7.1308	DOWN
chr21	42858376	43072006	TSPEAR	69.4629	-1.35771	0.247	-5.4968	3.86739291935083e-08	8.30272342983685e-07	6.08078	DOWN
chr21	42867200	42876968	TSPEAR-AS1	110.779	-2.24657	0.218381	-10.2874	8.03509491287808e-25	1.3286638157755498e-22	21.8766	DOWN
chr21	42877609	42886345	TSPEAR-AS2	57.8703	-1.85928	0.290885	-6.3918	1.63939203957382e-10	5.57025808315468e-09	8.25412	DOWN
chr8	98399254	98403693	TSPYL5	501.645	-4.03161	0.152589	-26.4213	7.79227244427951e-154	4.25208722739444e-150	149.371	DOWN
chr1	160175138	160176484	TSTD1	591.672	-1.41144	0.123357	-11.4419	2.581556311093e-30	5.82108945387285e-28	27.235	DOWN
chr1	54659937	54681544	TTC22	40.6048	-1.83416	0.335644	-5.46459	4.63980622482014e-08	9.84389370435402e-07	6.00683	DOWN
chr1	83819515	83824697	TTLL7-IT1	19.5609	-1.27996	0.495297	-2.58422	0.00975988	0.0422077	1.37461	DOWN
chr7	19150980	19247572	TWIST1	21.7402	-1.62507	0.453981	-3.5796	0.000344122	0.00260734	2.5838	DOWN
chr1	145109270	145113414	TXNIP	8501.1	-2.29606	0.209207	-10.9751	5.036700848580009e-28	1.0030755179026e-25	24.9987	DOWN
chr5	6379225	6427083	UBE2QL1	146.523	-1.70809	0.206345	-8.27784	1.2542617477609899e-16	9.77750786454598e-15	14.0098	DOWN
chr6	151163286	151173058	ULBP1	260.102	-2.2703	0.186244	-12.1899	3.51803499976701e-34	1.0211283716345e-31	30.9909	DOWN
			USP38-DT	150.544	-1.14105	0.202887	-5.62406	1.86524594854275e-08	4.27658575294458e-07	6.3689	DOWN
chr1	100568139	100587438	VCAM1	28.6562	-2.88181	0.459647	-6.26962	3.61938605566028e-10	1.17003944481795e-08	7.9318	DOWN
chr6	43599697	43614173	VEGFA	3095.69	-1.40205	0.110064	-12.7385	3.61435303026286e-37	1.31485344103589e-34	33.8811	DOWN
chr9	2424347	2646118	VLDLR-AS1	554.943	-1.06985	0.113	-9.46773	2.8599297806072003e-21	3.56302849927338e-19	18.4482	DOWN
chr11	93734553	93766945	VSTM5	32.3805	-1.2896	0.354943	-3.63327	0.000279848	0.00219344	2.65887	DOWN
chr20	25135502	25146758	VSX1	20.0335	-1.47651	0.476472	-3.09884	0.00194279	0.0112066	1.95053	DOWN
chr8	145268522	145279125	WDR97	22.4207	-1.50724	0.444272	-3.39261	0.000692303	0.0046766	2.33007	DOWN
chr12	1524232	1643573	WNT5B	115.922	-1.23055	0.246477	-4.99255	5.95885203205916e-07	1.00982185616585e-05	4.99576	DOWN
chr11	102750788	102840535	WTAPP1	15.169	-1.87912	0.582855	-3.22399	0.0012642	0.00775236	2.11057	DOWN
			ZBED10P	37.4198	-2.59829	0.37945	-6.84751	7.514626739431319e-12	3.12544323107689e-10	9.50509	DOWN
chrX	117201557	117204701	ZCCHC12	25.6039	-1.11079	0.410515	-2.70584	0.00681324	0.0315691	1.50074	DOWN
chr2	206756581	206796168	ZDBF2	1093.1	-3.60844	0.11173	-32.296	7.968779198561989e-229	5.43550429133913e-225	224.265	DOWN
chr2	144812401	144969066	ZEB2	22.5154	-2.50871	0.50664	-4.95166	7.35824015326496e-07	1.21674075358595e-05	4.9148	DOWN
chr5	179449164	179486481	ZFP2	124.422	-1.36638	0.192928	-7.08233	1.41746927246384e-12	6.679487328135309e-11	10.1753	DOWN
chr17	4971854	4989747	ZFP3	175.911	-1.43013	0.176194	-8.11678	4.78707777536769e-16	3.51103844148204e-14	13.4546	DOWN
chr6	29547181	29555884	ZFP57	103.915	-1.4271	0.218479	-6.53197	6.491027517545679e-11	2.3457111892545203e-09	8.62973	DOWN
chr1	40319662	40333278	ZFP69B	1074.14	-1.14279	0.121517	-9.40435	5.23510491516213e-21	6.26467554847735e-19	18.2031	DOWN
chr19	59689718	59894686	ZIM2-AS1	64.0265	-2.95606	0.318003	-9.29572	1.4621475476969502e-20	1.6903912581086299e-18	17.772	DOWN
			ZKSCAN8P1	134.026	-1.11472	0.188814	-5.90378	3.5527201569462204e-09	9.39267604284114e-08	7.02721	DOWN
chrX	100326912	100376671	ZMAT1	1317.64	-1.18486	0.0958103	-12.3667	3.95810223680286e-35	1.22719160714692e-32	31.9111	DOWN
chr19	22071376	22149339	ZNF208	10086.3	-9.84562	0.196785	-50.0323	0	0	inf	DOWN
chr19	47240294	47271368	ZNF229	346.324	-1.1634	0.128766	-9.03498	1.6402517543840201e-19	1.74793598572227e-17	16.7575	DOWN
chr10	37820487	37902076	ZNF248	432.539	-2.0974	0.130027	-16.1304	1.5591491451365801e-58	1.5192794741395199e-55	54.8184	DOWN
chr19	22190824	22229875	ZNF257	764.154	-10.1242	0.731324	-13.8436	1.38986484689969e-43	7.73899438424715e-41	40.1113	DOWN
chr19	47205074	47224384	ZNF285	344.166	-1.04763	0.128198	-8.17198	3.03360595904711e-16	2.2864338394099902e-14	13.6408	DOWN
chr6	28869591	28880018	ZNF311	458.658	-1.49699	0.132754	-11.2764	1.71655316700129e-29	3.68775091405222e-27	26.4332	DOWN
chr10	63232045	63338108	ZNF365	64.3035	-1.15997	0.276941	-4.18849	2.80816657511234e-05	0.000303558	3.51776	DOWN
chr19	11976933	12011957	ZNF439	142.502	-2.95239	0.217945	-13.5465	8.312901650344059e-42	4.27941903071674e-39	38.3686	DOWN
chr19	11895201	11912279	ZNF441	242.534	-1.49422	0.155744	-9.59411	8.46416517999471e-22	1.11027059024508e-19	18.9546	DOWN
chr19	22772943	22806289	ZNF492	743.725	-7.26974	0.295132	-24.6322	5.70766736384742e-134	1.73031107061348e-130	129.762	DOWN
chr3	44728325	44739513	ZNF502	561.66	-1.10169	0.115788	-9.51476	1.82128727391754e-21	2.32205616736291e-19	18.6341	DOWN
chr18	76587498	76723920	ZNF516	2768.03	-1.03527	0.0910986	-11.3643	6.297036935051659e-30	1.39681590029227e-27	26.8549	DOWN
chr18	76724199	76726766	ZNF516-DT	25.4039	-1.48652	0.40263	-3.69203	0.000222471	0.00180796	2.74281	DOWN
chr19	8917114	8943261	ZNF558	112.468	-7.77283	0.85221	-9.12079	7.45757151674917e-20	8.10646937302727e-18	17.0912	DOWN
chr19	9592560	9624818	ZNF560	474.037	-4.69339	0.179364	-26.1668	6.34841617781191e-151	2.88683644992367e-147	146.54	DOWN
chr19	22317476	22354442	ZNF676	4772.75	-10.1818	0.307045	-33.1606	3.97799525160246e-241	3.6178540814907197e-237	236.442	DOWN
chr19	22974322	23000692	ZNF723	10.2031	-3.46957	0.835389	-4.15324	3.27799750956766e-05	0.000346386	3.46044	DOWN
chr19	22425067	22455810	ZNF729	4658.82	-12.1483	0.595415	-20.4031	1.57029257355076e-92	3.29568173667376e-89	88.4821	DOWN
chr19	12093247	12108811	ZNF763	173.411	-1.02255	0.17043	-5.9998	1.97555316423629e-09	5.44454470030534e-08	7.26404	DOWN
chr19	40469493	40494068	ZNF781	47.6463	-1.61296	0.317696	-5.07706	3.83329861505413e-07	6.84474603489116e-06	5.16464	DOWN
chr19	22529651	22671103	ZNF98	688.312	-8.64835	0.471371	-18.3472	3.47360548157814e-75	4.73869259796889e-72	71.3243	DOWN
chr19	22890806	22926177	ZNF99	25.0175	-2.21998	0.451246	-4.91966	8.66934831457247e-07	1.40710588587029e-05	4.85167	DOWN
chrX	57206379	57210491	ZXDA	157.65	-1.38663	0.176043	-7.87667	3.3622414261624403e-15	2.2539409108456e-13	12.6471	DOWN
chr5	179318154	179371709	AACSP1	27.4964	1.55707	0.411237	3.7863	0.000152906	0.00131215	2.88202	UP
chr1	12260261	12272876	AADACL3	47.3415	1.26765	0.303098	4.1823	2.88570376470253e-05	0.000310463	3.50799	UP
chr1	17570669	17642450	ACTL8	25.1437	2.14812	0.435658	4.93075	8.19131385941438e-07	1.33907613744914e-05	4.87319	UP
chr6	40929579	40969387	ADCY10P1	357.024	1.91801	0.137552	13.9439	3.4253601986199604e-44	1.988458035301e-41	40.7015	UP
chr1	78728626	79120783	ADGRL4	166.464	1.01512	0.176938	5.73712	9.629727750353511e-09	2.35006701199146e-07	6.62892	UP
chr4	76774848	76799830	AFP	23.5817	1.95634	0.477101	4.10048	4.12301343174443e-05	0.000424659	3.37196	UP
chr10	4987734	5018375	AKR1C2	25.1022	1.14716	0.401056	2.86034	0.00423191	0.0213268	1.67107	UP
chr10	5035834	5108188	AKR1C3	139.902	1.38533	0.190163	7.28498	3.21707269135635e-13	1.69122565146371e-11	10.7718	UP
chr8	108377097	108625701	ANGPT1	70.8029	1.03905	0.268465	3.87033	0.000108689	0.000980644	3.00849	UP
chr18	14890228	15015586	ANKRD30B	23.9457	1.77025	0.422275	4.19217	2.76293045831013e-05	0.000299618	3.52343	UP
chr9	85303301	85321829	ANXA1	116.512	1.10444	0.213457	5.17406	2.29067159079193e-07	4.28366577677635e-06	5.36818	UP
chr7	151997405	152034270	AOC1	16.786	1.74523	0.51614	3.3813	0.000721425	0.00484692	2.31453	UP
chr12	14819368	14839062	ARHGDIB	31.7525	1.08506	0.382481	2.83691	0.00455526	0.0226344	1.64523	UP
chrX	14817347	14853350	ASB9	37.8014	1.76282	0.349794	5.0396	4.6651261138355e-07	8.14352532884759e-06	5.08919	UP
chr8	46954977	47014705	ASNSP1	23.2255	4.81993	0.740789	6.50648	7.693144931015e-11	2.7582098068043803e-09	8.55937	UP
chr19	12876194	12882953	BEST2	79.7582	2.13102	0.254831	8.36248	6.14131928660283e-17	5.057871841369421e-15	14.296	UP
chr1	202568342	202572409	BTG2	490.781	1.90458	0.149923	12.7037	5.6417842810184994e-37	2.0254005568856397e-34	33.6935	UP
chr22	32613084	32623400	C22orf42	8.1654	2.04348	0.778258	2.62571	0.00864694	0.0381938	1.41801	UP
chr19	50157644	50172793	C5AR2	18.7212	1.40276	0.495542	2.83075	0.00464387	0.023016	1.63797	UP
chr6	117695374	117708525	CALHM5	15.3375	1.35963	0.518159	2.62396	0.00869137	0.0383776	1.41592	UP
chr5	41097729	41116595	CARD6	34.0911	1.19673	0.350247	3.41682	0.000633577	0.004351	2.36141	UP
chr7	117603061	117823607	CAV2	170.33	1.01096	0.200876	5.03276	4.83464315432249e-07	8.38045767614579e-06	5.07673	UP
chr20	57772334	57780496	CBLN4	9.37148	1.98145	0.708258	2.79763	0.00514784	0.0250766	1.60073	UP
chr21	34518104	34529412	CBR3	114.07	1.49119	0.205769	7.24693	4.2631155859412996e-13	2.1904867353450497e-11	10.6595	UP
chr21	34514794	34558657	CBR3-AS1	47.3855	1.34279	0.302911	4.43297	9.29444535999534e-06	0.000115111	3.93888	UP
chr17	20785261	20844954	CCDC144NL	157.691	1.14953	0.202342	5.68113	1.33807118576482e-08	3.18290621032323e-07	6.49718	UP
chr17	20817249	20951117	CCDC144NL-AS1	1436.96	2.07382	0.118754	17.4631	2.73669017363206e-68	2.98671418789508e-65	64.5248	UP
chr7	77056605	77076944	CCL26	54.9319	1.62672	0.28314	5.7453	9.17575542460728e-09	2.25136071047648e-07	6.64755	UP
chr19	46174138	46183620	CD177	69.6553	1.07891	0.253945	4.24861	2.15104062547734e-05	0.000240529	3.61883	UP
chr6	36497105	36508018	CDKN1A	1176.44	2.08364	0.137145	15.193	3.9361331487055104e-52	3.15863108321415e-49	48.5005	UP
chr9	14729432	14732441	CER1	132.289	2.45792	0.220839	11.1299	8.9718516374729e-29	1.8686106876092398e-26	25.7285	UP
chr7	56261388	56266291	CHCHD2	1415.75	1.47723	0.0998182	14.7992	1.48309143701344e-49	1.03755555814037e-46	45.984	UP
chr3	50636358	50641643	CISH	65.0387	1.14221	0.270621	4.22068	2.43571334340009e-05	0.000268618	3.57087	UP
chr2	29141158	29233098	CLIP4	10.7286	2.07374	0.66392	3.12348	0.00178724	0.0104195	1.98215	UP
chr2	38073859	38116795	CYP1B1	330.477	1.087	0.13551	8.02154	1.04423779279031e-15	7.38108392188882e-14	13.1319	UP
chr19	43812191	43839297	CYP2B6	120.333	1.63964	0.201793	8.12536	4.46040047900704e-16	3.30699909427251e-14	13.4806	UP
chr6	36498254	36499204	DINOL	13.9581	1.6778	0.566985	2.95916	0.00308481	0.0164773	1.78311	UP
chr12	7726072	7732205	DPPA3	45.5574	2.74193	0.364802	7.51622	5.6384508315593105e-14	3.2731806912396597e-12	11.485	UP
chr15	39727389	39735257	EHD4-AS1	26.1563	1.13321	0.429015	2.64142	0.008256	0.0367826	1.43436	UP
chr21	36763441	37045537	ERG	240.298	1.11825	0.15188	7.36267	1.80261117569129e-13	9.856201065643499e-12	11.0063	UP
chr21	41305288	41314136	ERVH48-1	773.276	1.43999	0.106326	13.5431	8.70217247966481e-42	4.39685322102175e-39	38.3569	UP
chr1	168867198	168942473	F5	43.3445	1.22353	0.343874	3.55808	0.000373575	0.00279787	2.55317	UP
chr8	81712114	81716361	FABP5	3520.02	1.11085	0.0773774	14.3563	9.73397035007893e-47	6.17631737282683e-44	43.2093	UP
chr3	200883049	200954215	FAM157A	471.123	1.21271	0.126744	9.56816	1.08825715599739e-21	1.4072041821911301e-19	18.8516	UP
chr16	96188562	96266451	FAM157C	48.2667	1.04632	0.289038	3.61999	0.00029461	0.00228891	2.64037	UP
chr1	179098925	179171949	FAM163A	13.7728	1.65547	0.564244	2.93396	0.00334662	0.0175798	1.75499	UP
chr4	3941182	3954832	FAM86EP	950.822	1.45397	0.0971673	14.9635	1.2707997385640799e-50	9.631250018606201e-48	47.0163	UP
chr2	130441677	130470147	FAR2P1	276.234	1.51604	0.154456	9.81538	9.66727087726538e-23	1.3880992160642702e-20	19.8576	UP
chr9	106728044	106763156	FBP2	27.6298	2.01836	0.433118	4.66008	3.16088712376673e-06	4.47267395284311e-05	4.34943	UP
chr3	189451683	189468852	FETUB	37.301	1.01385	0.334224	3.03346	0.00241768	0.0134593	1.87098	UP
chr10	102653628	102663864	FGF8	16.0697	1.5218	0.50256	3.0281	0.00246094	0.0136611	1.86451	UP
chr10	128633615	128637627	FOXI2	44.7767	1.10555	0.299756	3.68818	0.000225866	0.00182925	2.73773	UP
chr5	162375899	162428804	GABRA1	18.1499	1.16821	0.464782	2.51346	0.0119553	0.0495349	1.30509	UP
chr10	26241177	26329300	GAD2	32.8075	1.48121	0.389831	3.79963	0.000144911	0.00125357	2.90185	UP
chr9	145367034	145378030	GBGT1	264.491	1.10024	0.154813	7.10687	1.18703393453708e-12	5.6620688583758196e-11	10.247	UP
chr5	75506196	75533414	GCNT4	398.487	1.06714	0.124585	8.56559	1.07526032121521e-17	9.58738647190715e-16	15.0183	UP
chr12	7704552	7710540	GDF3	299.627	2.23308	0.146546	15.238	1.9768873034884302e-52	1.6344664602538898e-49	48.7866	UP
chr1	34655628	34658374	GJA4	40.3259	1.25151	0.337749	3.70543	0.000211034	0.00172701	2.76271	UP
chr1	147034298	147051468	GJA5	132.32	1.51842	0.219099	6.93029	4.19980215105989e-12	1.8246401574764002e-10	9.73882	UP
chr1	34643843	34648998	GJB3	26.6309	1.1335	0.394083	2.8763	0.00402365	0.0204397	1.68953	UP
chr12	109826404	109856233	GLTP	2488.3	1.06425	0.0967383	11.0013	3.7666666787239497e-28	7.55659806340472e-26	25.1217	UP
chr3	193669068	193708745	GMNC	10.6271	2.49926	0.680363	3.67343	0.000239319	0.00191708	2.71736	UP
chr7	126061240	126083145	GPR37	435.703	1.0057	0.11569	8.69307	3.5276182817077e-18	3.3074755050897897e-16	15.4805	UP
chr5	154022776	154347051	GRIA1	206.821	1.06757	0.169231	6.30837	2.81998207938357e-10	9.25877148663073e-09	8.03345	UP
chr18	14857384	14868558	GTF2IP8	12.5909	2.50702	0.660524	3.7955	0.000147346	0.00127141	2.89571	UP
chr8	122742348	122771670	HAS2	399.825	1.19347	0.121599	9.81486	9.717305023760299e-23	1.3880992160642702e-20	19.8576	UP
chr8	133184390	133234065	HHLA1	1631.31	1.82873	0.0944344	19.3651	1.52022173305562e-83	2.76518198431264e-80	79.5583	UP
chr5	43540305	43566347	HMGCS1	8944.56	1.61135	0.209926	7.67578	1.64416069774837e-14	1.02418448578462e-12	11.9896	UP
chr2	138409794	138462150	HNMT	293.515	1.60595	0.149556	10.7381	6.74070076226873e-27	1.24265729457932e-24	23.9056	UP
chr1	45198451	45200235	HPDL	437.734	1.00923	0.119368	8.45476	2.79654292810282e-17	2.3993986556716103e-15	14.6199	UP
chr6	31680802	31683317	HSPA1B	1030.3	1.4361	0.124712	11.5153	1.1047655851156698e-30	2.59848484692206e-28	27.5853	UP
chr11	123086071	123091814	HSPA8	47554.9	1.47422	0.110084	13.3918	6.75326436607022e-41	3.23256254322561e-38	37.4905	UP
chr10	1036296	1045780	IDI1	2203.92	1.00288	0.0982789	10.2044	1.8945276528781e-24	2.98787817809977e-22	21.5246	UP
chr10	1019799	1042571	IDI2-AS1	115.047	1.03568	0.200528	5.16476	2.40747554556671e-07	4.49285655165814e-06	5.34748	UP
chr3	162763550	162770734	IL12A	28.3796	1.00103	0.387551	2.58295	0.00979583	0.0423095	1.37356	UP
chr22	37585778	37634973	IL2RB	58.9934	1.1788	0.279271	4.22099	2.43228968049253e-05	0.000268349	3.5713	UP
chr2	233547317	233695995	INPP5D	686.085	1.03234	0.136318	7.57302	3.64657575838535e-14	2.18186782876723e-12	11.6612	UP
chr7	156473329	156485788	INSIG1	1482.67	1.28832	0.141351	9.11433	7.915545692320701e-20	8.57014875671738e-18	17.067	UP
chr6	33542845	33568085	IP6K3	49.4722	1.36469	0.311275	4.3842	1.16411612991749e-05	0.000140913	3.85105	UP
chr6	155356475	155558794	IPCEF1	60.539	1.4493	0.283422	5.11358	3.16117740703504e-07	5.7461401981042e-06	5.24062	UP
chrX	52512092	52607614	IQSEC2	2702.23	1.48993	0.106973	13.9281	4.27615636280773e-44	2.43063854589263e-41	40.6143	UP
chr5	1794071	1803886	IRX4	73.7874	1.6036	0.249262	6.4334	1.24780775476498e-10	4.3040691252854205e-09	8.36612	UP
chr7	31651790	31797007	ITPRID1	24.2388	1.9617	0.431578	4.54541	5.48296401143014e-06	7.27259067028974e-05	4.13831	UP
chr2	10941696	10943987	KCNF1	35.6685	1.16219	0.340682	3.41136	0.000646401	0.00441778	2.3548	UP
chr17	43013376	43037630	KCNH4	43.3513	1.22629	0.318953	3.84474	0.000120679	0.00107321	2.96932	UP
chr14	56906444	57309664	KCNH5	72.9209	2.09275	0.271276	7.71446	1.2149319489681401e-14	7.60279892101991e-13	12.119	UP
chr21	35989771	36505244	KCNJ6	141.046	1.1103	0.194613	5.70516	1.16236751552101e-08	2.80903766992695e-07	6.55144	UP
chr21	36100423	36102890	KCNJ6-AS1	156.692	1.73754	0.179397	9.68545	3.4767111652149396e-22	4.8151567224225504e-20	19.3174	UP
chr19	53994436	53998752	KLK4	17.1512	1.50672	0.491801	3.06368	0.00218635	0.0123888	1.90697	UP
chr1	30584986	30610292	LAPTM5	36.5702	1.24486	0.345092	3.60734	0.000309347	0.0023829	2.62289	UP
chr1	225074031	225099159	LEFTY1	298.036	2.4111	0.1781	13.5379	9.342582701282209e-42	4.63460048039607e-39	38.334	UP
chr1	225124376	225129163	LEFTY2	298.365	2.11448	0.164734	12.8357	1.03427365063031e-37	3.97452426532357e-35	34.4007	UP
chr18	57257421	57274981	LINC-ROR	176.269	1.15441	0.165567	6.97247	3.1142148506756497e-12	1.3838475241992601e-10	9.85891	UP
chr13	53331324	53357870	LINC00458	3623.76	1.73931	0.101292	17.1713	4.35640759443728e-66	4.57154710794719e-63	62.3399	UP
chr10	6779857	6879239	LINC00707	158.516	1.40727	0.17405	8.08544	6.19383164183929e-16	4.49448144989211e-14	13.3473	UP
chr3	159522010	159591771	LINC00886	24.8726	1.12924	0.404533	2.79148	0.0052468	0.0254994	1.59347	UP
chr6	14152651	14157970	LINC01108	754.47	2.08045	0.113829	18.277	1.2615547694065901e-74	1.63906001564236e-71	70.7854	UP
chr3	158014900	158032746	LINC01487	30.017	1.03102	0.366019	2.81684	0.00484984	0.0238377	1.62274	UP
chr17	21377187	21523384	LINC02693	489.764	2.89871	0.130122	22.2769	6.18563746739448e-110	1.5342630241853701e-106	105.814	UP
chr9	148337209	148338825	LINC02846	32.5782	1.04044	0.348453	2.9859	0.00282744	0.015349	1.81392	UP
chr2	14663487	14680428	LRATD1	419.185	1.00975	0.119375	8.45862	2.70569709983763e-17	2.32877727671829e-15	14.6329	UP
chr3	197053410	197067898	LRRC15	19.3747	1.75024	0.47339	3.69723	0.000217962	0.00177572	2.75063	UP
chr21	42815963	42822649	LRRC3	261.069	1.09981	0.15606	7.04733	1.82382627552951e-12	8.434114593482559e-11	10.074	UP
chr22	51111308	51124539	MAPK8IP2	68.7278	1.02878	0.260385	3.95099	7.78301791546391e-05	0.000736566	3.13279	UP
chr2	130563521	130573319	MED15P9	60.525	1.73923	0.282479	6.15702	7.41270202945395e-10	2.24221909281177e-08	7.64932	UP
chr1	28170838	28177800	MED18	575.468	1.09454	0.120642	9.07262	1.1618988058616702e-19	1.2530137161711401e-17	16.902	UP
chr7	131799892	131820184	MEST	8226.86	1.01515	0.0847151	11.9832	4.35415139007952e-33	1.21223129109112e-30	29.9164	UP
chr1	208678941	208679050	MIR205	57.8605	1.6113	0.310682	5.18632	2.14488110233937e-07	4.0387119390081e-06	5.39376	UP
chr1	208675624	208679634	MIR205HG	955.542	2.07223	0.147068	14.0903	4.35526924785867e-45	2.5832427425777396e-42	41.5878	UP
chr11	68037549	68037633	MIR4691	20.1671	1.10795	0.441273	2.5108	0.0120457	0.0498187	1.30261	UP
chr1	160364632	160364707	MIR5187	16.4209	1.72501	0.515409	3.34687	0.000817287	0.00539532	2.26798	UP
chr1	150184072	150193223	MLLT11	1501.81	1.00979	0.091308	11.0591	1.9804522653613199e-28	4.06275636151266e-26	25.3912	UP
chr20	47744921	47752589	MMP9	367.81	1.02804	0.12864	7.99162	1.3317726321126001e-15	9.38916912004141e-14	13.0274	UP
chr10	17828682	17930487	MRC1	22.3447	1.41428	0.427012	3.31203	0.00092623	0.00599129	2.22248	UP
chr4	168673659	168689162	MSMO1	4407.17	1.38397	0.118179	11.7108	1.12255350572132e-31	2.78434089546369e-29	28.5553	UP
chr12	40345594	40530493	MUC19	134.636	1.0463	0.185243	5.64828	1.62058129597066e-08	3.77914017771484e-07	6.42261	UP
chr1	109325168	109339817	MYBPHL	10.2786	2.28035	0.709998	3.21177	0.00131921	0.0080267	2.09546	UP
chr12	56125958	56131108	MYL6	7933.11	1.05793	0.114864	9.21028	3.25265266693088e-20	3.6371055477271395e-18	17.4392	UP
chr9	34385154	34395388	MYORG	826.471	1.5191	0.103877	14.624	1.97307293541826e-48	1.31300785292565e-45	44.8817	UP
chr1	160208489	160227037	NECTIN4	41.9228	2.55695	0.354535	7.21213	5.50851809916603e-13	2.7627648495890798e-11	10.5587	UP
chr10	71301367	71317383	NODAL	380.545	1.16565	0.125916	9.25735	2.09565428667702e-20	2.38240964823732e-18	17.623	UP
chr2	156777128	156795045	NR4A2	25.5183	1.48054	0.406891	3.63867	0.000274055	0.0021536	2.66683	UP
chr12	85854932	85863806	NTS	708.232	1.07845	0.120459	8.95288	3.4631281609859e-19	3.5125646373360304e-17	16.4544	UP
chr12	112955019	112988347	OAS2	21.6949	1.76518	0.442579	3.9884	6.65214696119481e-05	0.000640654	3.19338	UP
chr6	74545253	74571797	OOEP	30.1678	1.09807	0.362897	3.02586	0.00247931	0.0137407	1.86199	UP
chr11	5202561	5214099	OR52A1	67.8696	2.59959	0.294546	8.82576	1.0871994008753199e-18	1.0481677898757e-16	15.9796	UP
chr11	73146472	73170656	P2RY2	165.766	1.12741	0.17588	6.41011	1.45419115919485e-10	4.95332728932238e-09	8.3051	UP
chr9	106724378	106773318	PCAT7	202.891	2.1201	0.16942	12.5139	6.268366636336e-36	2.06055560609387e-33	32.686	UP
chr4	136472535	136531845	PCDH10	849.193	1.43682	0.121182	11.8567	1.98559141864957e-32	5.2596967248965894e-30	29.279	UP
chr13	60629962	60635801	PCDH20	169.151	1.36547	0.169382	8.06147	7.53847256333951e-16	5.42690462844737e-14	13.2654	UP
chr22	31598311	31604012	PLA2G3	804.462	1.00673	0.149843	6.71859	1.8348711835166297e-11	7.20325544907448e-10	9.14247	UP
chr5	59272431	59278586	PLK2	897.922	1.18225	0.0990183	11.9397	7.35026667001365e-33	2.0054467582465297e-30	29.6978	UP
chrX	83705917	83808234	POF1B	17.9552	1.26593	0.478926	2.64328	0.00821081	0.0366351	1.4361	UP
chr18	14670242	14706512	POTEC	19.0877	4.24664	0.704586	6.02715	1.6687888797480602e-09	4.67946924923393e-08	7.3298	UP
chr2	131652046	131699238	POTEE	158.228	1.44629	0.191338	7.55881	4.06768304834764e-14	2.40743306488323e-12	11.6184	UP
chr2	130501410	130563122	POTEF	375.925	1.56828	0.168118	9.32848	1.0740402228100101e-20	1.26310833789433e-18	17.8986	UP
chr6	107169376	107285802	PRDM1	76.6864	1.51572	0.243662	6.22058	4.95316393723057e-10	1.55157433827094e-08	7.80923	UP
chr6	31005228	31006760	PSORS1C2	29.4491	1.02681	0.392429	2.61656	0.00888219	0.0390481	1.4084	UP
chr1	27988997	28035766	PTAFR	228.816	1.5833	0.205051	7.72151	1.14961936369898e-14	7.227238414553689e-13	12.141	UP
chr6	47719822	47910458	PTCHD4	164.789	1.20902	0.175759	6.87886	6.033420193689749e-12	2.5561465305067e-10	9.59241	UP
chr10	128805590	128984409	PTPRE	81.105	1.35028	0.253458	5.32743	9.96140863648775e-08	2.00729005345592e-06	5.69739	UP
chr12	85781370	85817046	RASSF9	40.526	1.20151	0.343836	3.49442	0.000475092	0.00340668	2.46767	UP
chr1	44601992	44602107	RNU5D-1	25.1854	1.06891	0.398691	2.68106	0.00733904	0.0334903	1.47508	UP
chr1	120860219	120860386	RNVU1-19	36.152	1.07254	0.336135	3.19079	0.00141883	0.00856258	2.0674	UP
chr3	173649212	173654543	RPL22L1	2975.78	1.08993	0.105473	10.3337	4.962126452362831e-25	8.40910920038928e-23	22.0753	UP
chr12	56008416	56011764	RPS26	5601.66	1.23028	0.0829268	14.8357	8.61183864552557e-50	6.183300147487361e-47	46.2088	UP
chr1	152680869	152687392	S100A4	185.501	1.03692	0.164196	6.31511	2.6997375535337903e-10	8.91763188990507e-09	8.04975	UP
chr7	94341536	94360045	SAMD9	15.3553	1.6736	0.5255	3.18478	0.00144864	0.00871739	2.05961	UP
chr8	28147213	28270893	SCARA5	23.3765	1.45407	0.440719	3.29932	0.000969195	0.00621761	2.20638	UP
chr22	20828870	20842098	SCARF2	337.71	1.47798	0.135462	10.9106	1.02532034679804e-27	1.9840312299317502e-25	24.7025	UP
chr2	165652325	165849581	SCN2A	168.466	1.1037	0.177102	6.23198	4.60562050020949e-10	1.45776971841898e-08	7.83631	UP
chr20	705869	720058	SCRT2	46.3436	1.52859	0.313639	4.87373	1.09511040196122e-06	1.72810828265529e-05	4.76243	UP
chr18	63682029	63710157	SERPINB5	23.4409	3.37832	0.558679	6.04697	1.47595608291601e-09	4.19916431348075e-08	7.37684	UP
chr7	102449908	102462056	SERPINE1	361.924	1.63647	0.152032	10.764	5.09301758622312e-27	9.5176638234597e-25	24.0215	UP
chr1	26701224	26702527	SFN	142.472	1.94688	0.213091	9.13636	6.459029383147431e-20	7.04912630759178e-18	17.1519	UP
chr8	134160152	134226257	SLA	42.2368	1.11449	0.321502	3.4665	0.000527283	0.00373478	2.42773	UP
chr16	62661526	62712168	SLC12A3	10.3079	1.72401	0.643675	2.67838	0.00739785	0.0336975	1.4724	UP
chr8	118078444	118305142	SLC30A8	24.4165	1.42428	0.442764	3.21679	0.00129631	0.00791066	2.10179	UP
chr22	32682559	32719429	SLC5A4	46.4201	1.15934	0.356218	3.25459	0.00113557	0.00708991	2.14936	UP
chr22	32669198	32742475	SLC5A4-AS1	129.386	2.69227	0.225196	11.9552	6.09724796529089e-33	1.68037690388885e-30	29.7746	UP
chr3	173243852	173370405	SLC7A14	109.186	1.16451	0.211637	5.50242	3.74623327561284e-08	8.08001807840481e-07	6.09259	UP
chr18	49115112	49147316	SMAD7	1071.68	1.37068	0.115174	11.9009	1.17063973924311e-32	3.1623499649019e-30	29.5	UP
chr16	1984918	1985468	SNHG9	24.322	1.0414	0.400133	2.60263	0.0092511	0.0403787	1.39385	UP
chr4	121584166	121584296	SNORA24	178.939	1.0105	0.178415	5.66375	1.48103343610195e-08	3.48649838400394e-07	6.45761	UP
chr17	65016101	65016233	SNORA50C	71.2478	1.40486	0.253946	5.5321	3.16427386111075e-08	6.95681289496742e-07	6.15759	UP
chr17	8079614	8079747	SNORD118	20.8441	1.12057	0.4329	2.58852	0.00963892	0.0418025	1.3788	UP
chr11	123087493	123087579	SNORD14D	33.3977	1.17569	0.351722	3.34268	0.000829733	0.00546558	2.26236	UP
chr11	123086659	123086743	SNORD14E	21.5812	1.35363	0.445376	3.0393	0.00237127	0.013236	1.87824	UP
chr11	75329979	75330126	SNORD15A	60.7504	1.08284	0.2594	4.17441	2.98754268231313e-05	0.000320158	3.49464	UP
chr17	77458381	77458452	SNORD1A	44.3003	1.06514	0.301326	3.53485	0.000408009	0.00300949	2.52151	UP
chr19	52497704	52497790	SNORD35B	39.6052	1.28835	0.326049	3.95139	7.76975860323104e-05	0.000735796	3.13324	UP
chr20	2686564	2686649	SNORD86	311.521	1.05378	0.140538	7.49817	6.47128625851932e-14	3.72494882441859e-12	11.4289	UP
chr7	22993248	22993321	SNORD93	36.4223	1.03031	0.337435	3.05336	0.00226292	0.0127328	1.89508	UP
chr1	28420705	28420778	SNORD99	37.3557	1.06556	0.339766	3.13615	0.00171181	0.0100549	1.99762	UP
chr19	51600842	51601814	SPACA4	26.967	1.11332	0.403164	2.76146	0.00575443	0.0275301	1.56019	UP
chr3	175675113	175927030	SPATA16	13.2232	2.70812	0.627226	4.31761	1.57727632409713e-05	0.000184144	3.73484	UP
chr16	29945022	29952917	SPN	135.474	1.11943	0.185358	6.03929	1.5479001577584101e-09	4.37193663605388e-08	7.35933	UP
chr4	170090608	170592111	SPOCK3	175.797	1.71896	0.213526	8.05034	8.25619514575651e-16	5.927948114653171e-14	13.2271	UP
chr9	110370954	110427596	TBC1D2	715.744	1.36911	0.154086	8.88534	6.372421709516851e-19	6.29946209863977e-17	16.2007	UP
chr4	143940460	144076099	TBC1D9	73.6639	1.1045	0.244178	4.52333	6.08744715418905e-06	7.93170526050115e-05	4.10063	UP
chr1	153639357	153685274	TDRD10	27.8198	1.07525	0.37522	2.86565	0.00416152	0.0210187	1.67739	UP
chr9	129898058	129918621	TLR4	27.2672	1.70229	0.395154	4.30792	1.64799489576815e-05	0.000191173	3.71857	UP
chr3	152069260	152085172	TM4SF18	150.394	1.0995	0.176707	6.22219	4.90263104600717e-10	1.54194637755507e-08	7.81193	UP
chr6	124404293	124824889	TRDN	2877	1.49232	0.0824878	18.0914	3.7234659660584804e-73	4.4170019746930196e-70	69.3549	UP
chr21	42704250	42803552	TRPM2	50.0032	1.28732	0.309294	4.16211	3.15320127965955e-05	0.000335276	3.4746	UP
chr22	18782241	18818464	TUBA8	33.1127	1.02292	0.349973	2.92286	0.00346838	0.0180836	1.74272	UP
chr18	12470687	12507297	TUBB6	4402.95	1.21549	0.0979971	12.4033	2.50684966993918e-35	7.86171107984145e-33	32.1045	UP
chr17	36095726	36137280	UNC45B	20.3922	1.18323	0.453195	2.61087	0.00903118	0.0395834	1.40249	UP
chr2	36703611	36821969	VIT	8.37939	1.91569	0.726494	2.6369	0.00836678	0.037173	1.42977	UP
chr17	47623975	47694496	WNT3	318.978	1.60541	0.147133	10.9113	1.01804662125834e-27	1.98402742960089e-25	24.7025	UP
chr5	151467128	151482758	ZNF300P1	9.46369	5.7643	1.30521	4.41638	1.00369053453056e-05	0.000123466	3.90845	UP
chr20	35458012	35518627	ZNF341	376.065	1.10147	0.161403	6.82432	8.833991939307029e-12	3.62446069281283e-10	9.44076	UP

## Sheet: Table 3A gRNAs
Type	Oligo sequence	Usage	Source
gRNA	TATGAAGTGCCGTCTAATCA	Targeting HELLS exon 11	Brunello library
gRNA	TAATAGTAGATGAAGGACAC	Targeting HELLS exon 11	This study
gRNA	GATGCTGTGGAAGAAAACCAG	Targeting DNMT3A exon 7	This study
gRNA	GCATGATGCGCGGCCCAAGG	Targeting DNMT3A exon 19	This study
gRNA	GAGACTCGATCCTCGTCAACG	Targeting DNMT3B exon 2	This study
gRNA	GAATGATAAACTCGAGCTGC	Targeting DNMT3B exon 21	This study

## Sheet: Table 3B Sanger & geno
Type	Oligo sequence	Usage	Source
Reverse primer	GGAAAGTCCCTATTGGCGTTA	Sanger sequencing primer for cloning validation	Landshammer & Bolondi et al.
Forwatd primer	AGGTCTCTTCCAGGAACAGAAAT	HELLS knockout genotyping primer	This study
Reverse primer	TGTGGCAGGAGTAGAACATACA	HELLS knockout genotyping primer	This study
Forwatd primer	TCGTACTCTGGCTCGTCATC	DNMT3A knockout genotyping primer	This study
Reverse primer	TCCCCAGGCTGAGAAGAAAG	DNMT3A knockout genotyping primer	This study
Forwatd primer	TGGGCAAGAGCATCACCCTA	DNMT3B knockout genotyping primer	This study
Reverse primer	AATTGTGGTGGAGGTTGTCA	DNMT3B knockout genotyping primer	This study

## Sheet: Table S3C qPCR primers
Type	Oligo sequence	Usage	Source
Forward primer	AGCACATCGCTCAGACAC	GAPDH qPCR primer (housekeeping control)	Fulco et al. 2016
Reverse primer	GCCCAATACGACCAAATCC	GAPDH qPCR primer (housekeeping control)	Fulco et al. 2016
Forward primer	TGGGCAGGTATTACGAGACTG	PAX6 qPCR primer (Ectorderm lineage marker)	PrimerBank
Reverse primer	ACTCCCGCTTATACTGGGCTA	PAX6 qPCR primer (Ectorderm lineage marker)	PrimerBank
Forward primer	GCACTGTGGGTATCGTCTTCC	DLK1 qPCR primer (Ectorderm lineage marker)	PrimerBank
Reverse primer	CTCCCCGCTGTTGTACTGAA	DLK1 qPCR primer (Ectorderm lineage marker)	PrimerBank
Forward primer	CCGCACACTTCAACCATGC	LHX2 qPCR primer (Ectorderm lineage marker)	PrimerBank
Reverse primer	CCACGCCATTGTAGTAGGGAA	LHX2 qPCR primer (Ectorderm lineage marker)	PrimerBank
Forward primer	TATGAGCCTCGAATCCACATAGT	TBXT qPCR primer (Mesoderm lineage marker)	PrimerBank
Reverse primer	CCTCGTTCTGATAAGCAGTCAC	TBXT qPCR primer (Mesoderm lineage marker)	PrimerBank
Forward primer	CCAAGGATGCACAGTCTGG	HAND1 qPCR primer (Mesoderm lineage marker)	PrimerBank
Reverse primer	AGGAGGAAAACCTTCGTGCTG	HAND1 qPCR primer (Mesoderm lineage marker)	PrimerBank
Forward primer	CTCTGGACCGTGTTTCGGAG	ALPNR qPCR primer (Mesoderm lineage marker)	PrimerBank
Reverse primer	GGTACGTGTAGGTAGCCCACA	ALPNR qPCR primer (Mesoderm lineage marker)	PrimerBank
Forward primer	GTGGACCGCACGGAATTTG	SOX17 qPCR primer (Endoderm lineage marker)	PrimerBank
Reverse primer	GGAGATTCACACCGGAGTCA	SOX17 qPCR primer (Endoderm lineage marker)	PrimerBank
Forward primer	GGATGGCCGCCAGAATCAG	CER1 qPCR primer (Endoderm lineage marker)	PrimerBank
Reverse primer	TGGCACTGCGACAAACAGAT	CER1 qPCR primer (Endoderm lineage marker)	PrimerBank
Forward primer	CTCAGTTCCTACGCTTCGCAT	GATA6 qPCR primer (Endoderm lineage marker)	PrimerBank
Reverse primer	GTCGAGGTCAGTGAACAGCA	GATA6 qPCR primer (Endoderm lineage marker)	PrimerBank

## Sheet: Table S4 median WGBS reads
feature	n	3AB multi	3AB unique	3B multi	3B unique	HELLS multi	HELLS unique	WT multi	WT unique
censat	2523	310	856	212	728	507	1470	441	1292
enhancer	17386	0	51	0	58	0	92	0	80
genes	24353	10	3556	11	4243	19	6061	17	5279
repeats	1536606	0	461	0	554	0	757	0	661
